# Supplementary material for: Complete human day 14 post-implantation embryo models from naive ES cells
Source: Nature. 2023 Sep 6;622(7983):562–73. doi: 10.1038/s41586-023-06604-5 (PMC10584686; doi:10.1038/s41586-023-06604-5)
Supplement: Supplementary file 3 — Human SEM scRNA-seq analysis related gene expression list. Top markers (average log2(fold change )> 0.25 and one-sided Wilcoxon text P value < 0.01) of each of the 13 cell clusters in human SEMs, as identified by Seurat package using one-sided Wilcoxon test. [file 41586_2023_6604_MOESM3_ESM.xlsx]

## Sheet: Human_SEM_markers
gene	p_val	avg_log2FC	pct.1	pct.2	p_val_adj	cluster number	cluster annotation
H19	0	2.54197	0.987	0.661	0	0	ExEM
POSTN	0	2.52752	0.896	0.493	0	0	ExEM
CNTN5	0	2.47988	0.696	0.361	0	0	ExEM
LUM	0	2.35301	0.974	0.515	0	0	ExEM
ACTC1	0	2.28279	0.909	0.524	0	0	ExEM
ST6GALNAC3	0	2.06522	0.95	0.654	0	0	ExEM
ADAMTS9	0	2.0525	0.93	0.529	0	0	ExEM
ARHGAP6	0	2.03519	0.96	0.64	0	0	ExEM
TMEM88	0	2.01315	0.969	0.629	0	0	ExEM
COL3A1	0	2.00465	0.984	0.565	0	0	ExEM
SOX6	0	1.95203	0.832	0.385	0	0	ExEM
ZFPM2	0	1.92483	0.941	0.631	0	0	ExEM
BNC2	0	1.90595	0.974	0.645	0	0	ExEM
SLC9A3R1	0	1.8789	0.961	0.696	0	0	ExEM
SLIT2	0	1.8555	0.768	0.47	0	0	ExEM
PTPRD	0	1.81917	0.948	0.691	0	0	ExEM
NTM	0	1.79122	0.768	0.435	0	0	ExEM
SLN	0	1.70778	0.719	0.344	0	0	ExEM
GRIP1	0	1.70704	0.905	0.608	0	0	ExEM
RSPO2	0	1.69237	0.8	0.459	0	0	ExEM
SDK1	0	1.69045	0.933	0.667	0	0	ExEM
COL1A1	0	1.68447	0.9	0.538	0	0	ExEM
IGFBP3	0	1.61821	0.786	0.424	0	0	ExEM
ART5	0	1.58459	0.735	0.363	0	0	ExEM
COL1A2	0	1.57006	0.905	0.596	0	0	ExEM
HAND1	0	1.54698	0.98	0.679	0	0	ExEM
TPM1	0	1.54478	0.984	0.854	0	0	ExEM
COBLL1	0	1.51943	0.851	0.397	0	0	ExEM
CTNND2	0	1.50137	0.854	0.545	0	0	ExEM
SLC4A8	0	1.47539	0.826	0.361	0	0	ExEM
PDZRN3	0	1.44803	0.907	0.598	0	0	ExEM
FGFR2	0	1.36247	0.896	0.602	0	0	ExEM
SIPA1L2	0	1.35382	0.916	0.67	0	0	ExEM
ANKS1A	0	1.35128	0.882	0.613	0	0	ExEM
SPARC	0	1.34597	0.98	0.818	0	0	ExEM
LMCD1	0	1.33027	0.772	0.397	0	0	ExEM
EPHA7	0	1.31677	0.814	0.426	0	0	ExEM
NID2	0	1.28713	0.849	0.471	0	0	ExEM
SH3RF2	0	1.28697	0.734	0.385	0	0	ExEM
MYL4	0	1.27783	0.84	0.524	0	0	ExEM
COL5A1	0	1.27232	0.928	0.63	0	0	ExEM
AKAP12	0	1.2674	0.87	0.653	0	0	ExEM
ATP7B	0	1.24489	0.763	0.274	0	0	ExEM
SAMD4A	0	1.23318	0.794	0.417	0	0	ExEM
KRT19	0	1.23253	0.991	0.905	0	0	ExEM
MLLT3	0	1.23216	0.866	0.529	0	0	ExEM
PRICKLE1	0	1.22549	0.866	0.611	0	0	ExEM
TSPAN5	0	1.22195	0.924	0.642	0	0	ExEM
CPED1	0	1.19834	0.711	0.327	0	0	ExEM
TPST1	0	1.18355	0.862	0.616	0	0	ExEM
TIMP1	0	1.18094	0.952	0.766	0	0	ExEM
CDK14	0	1.17446	0.89	0.616	0	0	ExEM
PRDM6	0	1.17306	0.762	0.427	0	0	ExEM
TLN2	0	1.17123	0.918	0.732	0	0	ExEM
FLRT2	0	1.1553	0.876	0.53	0	0	ExEM
MYLIP	0	1.15189	0.838	0.483	0	0	ExEM
COLEC12	0	1.14239	0.914	0.645	0	0	ExEM
ZC2HC1A	0	1.11419	0.793	0.472	0	0	ExEM
LINC02381	0	1.08348	0.725	0.349	0	0	ExEM
IL6ST	0	1.06879	0.876	0.638	0	0	ExEM
CD99	0	1.05994	0.936	0.701	0	0	ExEM
VIM	0	1.03427	0.983	0.776	0	0	ExEM
SERINC5	0	1.02516	0.909	0.74	0	0	ExEM
CALD1	0	0.970788	0.98	0.913	0	0	ExEM
KRT8	0	0.963323	0.99	0.94	0	0	ExEM
CCDC80	0	0.960455	0.817	0.454	0	0	ExEM
TEAD1	0	0.949784	0.935	0.775	0	0	ExEM
CREB3L1	0	0.837591	0.728	0.313	0	0	ExEM
PAPPA	0	0.828842	0.757	0.31	0	0	ExEM
AQP1	0	0.82077	0.682	0.334	0	0	ExEM
TNNT2	0	0.796364	0.753	0.364	0	0	ExEM
HAND2	0	0.520535	0.674	0.304	0	0	ExEM
AC114930.1	0	0.425839	0.63	0.311	0	0	ExEM
MBNL2	5.27751e-305	1.05509	0.708	0.318	1.0555e-301	0	ExEM
AHNAK	1.51258e-304	0.930349	0.886	0.581	3.02516e-301	0	ExEM
LEF1	2.08036e-303	1.09485	0.869	0.584	4.16072e-300	0	ExEM
NAV2	2.36934e-301	0.967119	0.916	0.736	4.73867e-298	0	ExEM
MID1	4.21384e-301	0.943494	0.918	0.772	8.42768e-298	0	ExEM
PTK2B	1.49925e-300	0.530828	0.661	0.323	2.99849e-297	0	ExEM
TGFBR3	4.31849e-294	1.12731	0.74	0.349	8.63699e-291	0	ExEM
CLEC1B	1.01849e-293	0.919704	0.691	0.39	2.03699e-290	0	ExEM
BST2	1.03893e-292	1.16252	0.906	0.687	2.07786e-289	0	ExEM
GUCY1A1	1.8251e-291	1.05431	0.682	0.336	3.6502e-288	0	ExEM
DRD2	1.7311e-287	0.633802	0.642	0.306	3.4622e-284	0	ExEM
PLAGL1	2.30648e-287	0.669527	0.719	0.387	4.61295e-284	0	ExEM
CYB5D1	4.53698e-282	0.857859	0.729	0.441	9.07396e-279	0	ExEM
DSC3	1.55658e-278	0.574188	0.631	0.312	3.11315e-275	0	ExEM
C5orf66	4.41364e-278	0.529296	0.657	0.33	8.82728e-275	0	ExEM
ADGRL2	2.94894e-276	1.24339	0.835	0.608	5.89789e-273	0	ExEM
LIFR	4.85688e-276	0.993778	0.887	0.634	9.71376e-273	0	ExEM
ARHGAP29	4.49197e-273	0.993197	0.811	0.56	8.98394e-270	0	ExEM
SOX5	4.04986e-272	1.13221	0.857	0.616	8.09973e-269	0	ExEM
MEIS2	7.95346e-269	1.00389	0.843	0.574	1.59069e-265	0	ExEM
HAPLN1	2.35734e-268	1.12783	0.915	0.659	4.71469e-265	0	ExEM
COL6A3	1.36945e-262	0.961356	0.755	0.439	2.7389e-259	0	ExEM
COL6A2	9.34072e-262	0.754455	0.825	0.53	1.86814e-258	0	ExEM
MIR181A1HG	6.17637e-260	0.30443	0.566	0.22	1.23527e-256	0	ExEM
PAG1	2.25455e-259	0.839034	0.742	0.47	4.5091e-256	0	ExEM
PKP2	7.8838e-257	0.934516	0.803	0.516	1.57676e-253	0	ExEM
FREM1	4.35144e-256	1.123	0.821	0.57	8.70288e-253	0	ExEM
COL27A1	3.16219e-253	0.824979	0.816	0.533	6.32438e-250	0	ExEM
S100A10	5.81968e-251	0.705887	0.981	0.91	1.16394e-247	0	ExEM
TYRP1	5.57494e-250	0.321335	0.521	0.133	1.11499e-246	0	ExEM
ATP1B1	8.88623e-250	0.836035	0.864	0.594	1.77725e-246	0	ExEM
GAS7	2.74344e-244	0.85307	0.78	0.521	5.48688e-241	0	ExEM
EMP3	2.9335e-242	0.895799	0.734	0.395	5.867e-239	0	ExEM
AC092691.1	2.97209e-242	0.96483	0.659	0.309	5.94417e-239	0	ExEM
RGS4	6.23091e-235	1.03968	0.691	0.381	1.24618e-231	0	ExEM
ZFHX3	5.57668e-232	0.709354	0.716	0.37	1.11534e-228	0	ExEM
LRRC32	1.31302e-230	0.593575	0.672	0.379	2.62604e-227	0	ExEM
PITX2	1.70214e-230	0.830232	0.833	0.606	3.40429e-227	0	ExEM
SLIT3	3.51073e-228	1.23086	0.717	0.443	7.02145e-225	0	ExEM
IMPAD1	7.36338e-227	0.686061	0.833	0.578	1.47268e-223	0	ExEM
SNCAIP	2.64547e-226	0.443555	0.636	0.347	5.29093e-223	0	ExEM
COL5A2	3.33034e-223	0.708092	0.858	0.651	6.66067e-220	0	ExEM
PALLD	3.67136e-223	0.853805	0.789	0.533	7.34272e-220	0	ExEM
ANXA1	1.37155e-221	0.859235	0.661	0.31	2.7431e-218	0	ExEM
AC015522.1	1.13471e-220	0.48437	0.526	0.153	2.26943e-217	0	ExEM
PAMR1	9.027e-218	0.881277	0.745	0.436	1.8054e-214	0	ExEM
PRKCE	6.14878e-214	0.898531	0.728	0.404	1.22976e-210	0	ExEM
SPTBN2	3.26799e-212	0.798442	0.652	0.37	6.53597e-209	0	ExEM
COL6A1	7.05884e-211	0.695395	0.838	0.619	1.41177e-207	0	ExEM
KIAA1217	4.14001e-209	1.00548	0.828	0.614	8.28001e-206	0	ExEM
ANXA2	1.52292e-208	0.726815	0.933	0.827	3.04585e-205	0	ExEM
SLC40A1	1.63421e-208	0.845541	0.66	0.324	3.26843e-205	0	ExEM
KIF26B	4.7992e-207	0.855924	0.915	0.736	9.5984e-204	0	ExEM
ATP2B1	7.44472e-206	0.847586	0.934	0.79	1.48894e-202	0	ExEM
RBMS3	8.35249e-206	0.908255	0.768	0.518	1.6705e-202	0	ExEM
AFAP1L2	1.03104e-203	0.671548	0.657	0.349	2.06208e-200	0	ExEM
DENND4C	5.33359e-201	0.970377	0.787	0.576	1.06672e-197	0	ExEM
GALNT10	1.78747e-200	0.932757	0.728	0.488	3.57493e-197	0	ExEM
DOK4	3.51175e-200	0.768268	0.749	0.505	7.0235e-197	0	ExEM
DCN	5.45997e-200	1.37361	0.626	0.299	1.09199e-196	0	ExEM
GPC6	1.1877e-199	0.957253	0.952	0.858	2.37541e-196	0	ExEM
MMP1	8.4988e-196	0.479813	0.515	0.178	1.69976e-192	0	ExEM
MERTK	2.2749e-194	0.694883	0.689	0.398	4.5498e-191	0	ExEM
TMEM200A	1.77991e-193	0.419663	0.604	0.319	3.55982e-190	0	ExEM
DDR2	7.88712e-193	0.872551	0.643	0.346	1.57742e-189	0	ExEM
SEMA6D	9.34145e-193	0.964007	0.741	0.502	1.86829e-189	0	ExEM
ALCAM	1.58876e-192	0.810562	0.846	0.58	3.17751e-189	0	ExEM
COL18A1	7.96158e-191	0.615348	0.922	0.761	1.59232e-187	0	ExEM
SNAI2	1.19125e-190	0.602248	0.719	0.492	2.3825e-187	0	ExEM
PRTG	1.81185e-190	0.729327	0.914	0.731	3.6237e-187	0	ExEM
MALAT1	1.66565e-189	0.71534	0.998	0.994	3.33129e-186	0	ExEM
ALOX15	4.47199e-189	0.584871	0.566	0.263	8.94397e-186	0	ExEM
SYNE1	1.40951e-187	0.855441	0.646	0.351	2.81902e-184	0	ExEM
RUNX1T1	7.74192e-186	1.01293	0.753	0.599	1.54838e-182	0	ExEM
PKIA	5.47202e-185	0.989553	0.701	0.464	1.0944e-181	0	ExEM
DOK5	1.67166e-183	0.33387	0.616	0.31	3.34332e-180	0	ExEM
FN1	5.35846e-181	0.297879	0.979	0.844	1.07169e-177	0	ExEM
COL4A5	8.62437e-178	0.828363	0.857	0.724	1.72487e-174	0	ExEM
MMP10	1.85573e-171	0.625055	0.553	0.286	3.71146e-168	0	ExEM
UBASH3B	7.82908e-169	0.384529	0.638	0.379	1.56582e-165	0	ExEM
GHR	1.08683e-168	0.655183	0.63	0.349	2.17366e-165	0	ExEM
HOXC8	4.54281e-166	0.491399	0.558	0.247	9.08562e-163	0	ExEM
ANK3	6.71616e-165	0.995795	0.762	0.605	1.34323e-161	0	ExEM
S100A11	2.7851e-164	0.571554	0.99	0.948	5.57019e-161	0	ExEM
ARHGAP44	2.51792e-163	0.792459	0.728	0.506	5.03584e-160	0	ExEM
LSAMP	1.47676e-160	1.03016	0.809	0.582	2.95353e-157	0	ExEM
RHOBTB3	3.8864e-159	0.77721	0.795	0.609	7.77279e-156	0	ExEM
PCDH17	4.88069e-159	0.869266	0.643	0.394	9.76139e-156	0	ExEM
MIR503HG	7.11211e-159	0.293131	0.642	0.406	1.42242e-155	0	ExEM
C1orf21	1.68204e-154	0.742905	0.751	0.495	3.36408e-151	0	ExEM
KCNMA1	1.89846e-154	0.375216	0.598	0.304	3.79691e-151	0	ExEM
GLI3	7.74359e-154	0.728252	0.731	0.503	1.54872e-150	0	ExEM
WIPF1	1.41704e-153	0.764072	0.684	0.443	2.83408e-150	0	ExEM
HTR1E	1.00649e-152	0.27489	0.574	0.335	2.01297e-149	0	ExEM
SH3PXD2A	1.66381e-151	0.607901	0.808	0.593	3.32762e-148	0	ExEM
MMP16	6.92496e-150	1.0508	0.654	0.41	1.38499e-146	0	ExEM
LINC02772	1.87359e-149	0.923619	0.675	0.447	3.74719e-146	0	ExEM
ADAMTS12	7.94143e-149	0.737894	0.734	0.516	1.58829e-145	0	ExEM
PTN	2.87306e-147	0.778546	0.784	0.526	5.74611e-144	0	ExEM
ACTA2	8.74723e-147	0.50547	0.565	0.306	1.74945e-143	0	ExEM
TRABD2B	1.71215e-144	0.593128	0.744	0.55	3.42429e-141	0	ExEM
VAT1L	2.04339e-143	0.621619	0.687	0.421	4.08677e-140	0	ExEM
GNG11	2.41878e-142	0.267149	0.582	0.349	4.83756e-139	0	ExEM
ARID5B	4.49331e-142	0.673933	0.66	0.416	8.98663e-139	0	ExEM
EGFLAM	2.47309e-141	0.69077	0.723	0.543	4.94617e-138	0	ExEM
PCDH7	3.75869e-140	0.874077	0.736	0.516	7.51738e-137	0	ExEM
MYL7	4.88546e-139	0.6047	0.686	0.498	9.77093e-136	0	ExEM
LIX1	1.4212e-137	0.509319	0.732	0.499	2.84239e-134	0	ExEM
BMP4	7.81852e-136	0.768788	0.749	0.591	1.5637e-132	0	ExEM
FNIP2	5.63864e-135	0.592751	0.716	0.494	1.12773e-131	0	ExEM
PCP4	1.42326e-132	0.387888	0.534	0.309	2.84651e-129	0	ExEM
MPPED2	1.1203e-131	0.765122	0.699	0.485	2.24061e-128	0	ExEM
COL4A2	3.15148e-131	0.505399	0.877	0.719	6.30296e-128	0	ExEM
RERG	1.86124e-130	1.07664	0.546	0.244	3.72248e-127	0	ExEM
FOS	6.05716e-130	0.74487	0.779	0.647	1.21143e-126	0	ExEM
NEAT1	1.60741e-129	0.527934	0.857	0.665	3.21482e-126	0	ExEM
RAB31	6.08727e-129	0.601027	0.775	0.583	1.21745e-125	0	ExEM
SMAD9	1.17881e-126	0.412243	0.62	0.391	2.35762e-123	0	ExEM
ATF3	1.51456e-125	0.688933	0.645	0.39	3.02912e-122	0	ExEM
TECRL	2.13419e-125	1.08848	0.539	0.247	4.26838e-122	0	ExEM
BAMBI	1.08312e-122	0.551194	0.858	0.687	2.16624e-119	0	ExEM
HPSE2	1.53262e-122	0.848467	0.599	0.319	3.06525e-119	0	ExEM
EXT1	1.75103e-122	0.620806	0.915	0.864	3.50206e-119	0	ExEM
PLCB4	8.17023e-122	0.804507	0.758	0.535	1.63405e-118	0	ExEM
CDH11	1.35508e-121	0.603657	0.81	0.615	2.71017e-118	0	ExEM
AC023469.2	2.54774e-121	1.00942	0.567	0.273	5.09547e-118	0	ExEM
FSHR	3.31774e-121	0.466286	0.579	0.388	6.63549e-118	0	ExEM
FREM2	1.09324e-120	0.705288	0.639	0.396	2.18648e-117	0	ExEM
CACNA1C	4.67867e-120	0.42541	0.604	0.356	9.35734e-117	0	ExEM
TBX20	2.70763e-119	0.750371	0.591	0.33	5.41525e-116	0	ExEM
ZFPM2-AS1	3.20462e-119	0.850067	0.602	0.382	6.40924e-116	0	ExEM
AC087857.1	5.95678e-119	0.525948	0.539	0.299	1.19136e-115	0	ExEM
APLNR	5.35571e-118	0.390566	0.798	0.653	1.07114e-114	0	ExEM
DAB2	3.04776e-117	0.304067	0.685	0.423	6.09552e-114	0	ExEM
COL4A6	2.65011e-114	0.747702	0.739	0.587	5.30023e-111	0	ExEM
AL121578.3	1.64449e-113	0.318791	0.575	0.344	3.28897e-110	0	ExEM
ABTB2	2.71256e-113	0.70326	0.703	0.518	5.42511e-110	0	ExEM
SEMA5A	4.08737e-113	0.42855	0.683	0.435	8.17474e-110	0	ExEM
GREB1L	4.38497e-113	0.534122	0.759	0.527	8.76994e-110	0	ExEM
FEZ1	4.21063e-112	0.588274	0.666	0.445	8.42126e-109	0	ExEM
PRSS35	1.41433e-111	0.408987	0.537	0.33	2.82866e-108	0	ExEM
KCTD16	4.66144e-110	0.807613	0.517	0.295	9.32288e-107	0	ExEM
PKDCC	5.17006e-110	0.33847	0.69	0.434	1.03401e-106	0	ExEM
EFNB2	1.11725e-109	0.555453	0.689	0.495	2.23449e-106	0	ExEM
NTRK3	1.82345e-109	0.305876	0.569	0.344	3.6469e-106	0	ExEM
GREM2	2.44587e-109	0.456585	0.531	0.283	4.89174e-106	0	ExEM
RELN	9.98203e-108	1.19863	0.607	0.423	1.99641e-104	0	ExEM
MYO1D	3.98927e-107	0.712906	0.73	0.598	7.97854e-104	0	ExEM
KCNQ1OT1	5.69526e-107	0.674553	0.683	0.485	1.13905e-103	0	ExEM
LOX	9.7047e-107	0.461853	0.48	0.206	1.94094e-103	0	ExEM
TEK	1.60959e-105	0.729015	0.596	0.399	3.21918e-102	0	ExEM
SEMA3A	1.03319e-104	0.769303	0.669	0.514	2.06638e-101	0	ExEM
DCAF6	2.60987e-104	0.667228	0.722	0.556	5.21975e-101	0	ExEM
TRPM7	2.68401e-103	0.747237	0.737	0.606	5.36803e-100	0	ExEM
NRP1	5.90968e-102	0.361294	0.734	0.528	1.18194e-98	0	ExEM
SPON2	8.39206e-102	0.25814	0.451	0.213	1.67841e-98	0	ExEM
PYGO1	1.06515e-101	0.448442	0.607	0.409	2.13029e-98	0	ExEM
SLC2A1	3.68461e-100	0.720746	0.766	0.599	7.36923e-97	0	ExEM
SYTL5	3.38288e-98	0.630229	0.61	0.396	6.76576e-95	0	ExEM
MORC4	2.91802e-97	0.539633	0.592	0.361	5.83605e-94	0	ExEM
ST3GAL1	3.11284e-97	0.519855	0.699	0.525	6.22567e-94	0	ExEM
TCF4	8.769e-97	0.479834	0.88	0.779	1.7538e-93	0	ExEM
CYB5A	1.43333e-96	0.78789	0.878	0.783	2.86667e-93	0	ExEM
IGSF10	3.4905e-94	0.603546	0.526	0.301	6.98099e-91	0	ExEM
FIBIN	1.19475e-92	0.755706	0.523	0.252	2.3895e-89	0	ExEM
RGS16	3.75784e-91	0.393664	0.552	0.336	7.51568e-88	0	ExEM
ARHGAP10	9.54566e-91	0.626035	0.646	0.473	1.90913e-87	0	ExEM
FRMD4B	1.62531e-89	0.528223	0.701	0.534	3.25062e-86	0	ExEM
DLC1	1.6677e-89	0.599777	0.696	0.563	3.33539e-86	0	ExEM
LRRC7	2.82439e-88	1.0511	0.552	0.377	5.64877e-85	0	ExEM
S100A13	2.98228e-88	0.321764	0.906	0.804	5.96457e-85	0	ExEM
ZNF503	5.256e-88	0.531101	0.59	0.381	1.0512e-84	0	ExEM
GLCE	6.12351e-88	0.457099	0.597	0.379	1.2247e-84	0	ExEM
ZNF804A	1.07404e-87	0.279826	0.523	0.364	2.14808e-84	0	ExEM
ASXL3	3.18862e-87	0.640992	0.577	0.386	6.37725e-84	0	ExEM
TNNI1	2.46093e-86	0.952753	0.538	0.325	4.92185e-83	0	ExEM
LRP1B	6.72234e-86	0.778183	0.558	0.357	1.34447e-82	0	ExEM
COL4A1	7.1951e-86	0.360091	0.83	0.675	1.43902e-82	0	ExEM
PCSK5	4.00506e-85	0.638372	0.577	0.377	8.01012e-82	0	ExEM
CD164	4.8294e-84	0.478457	0.742	0.606	9.65881e-81	0	ExEM
TSHZ3	1.43295e-83	0.618655	0.585	0.379	2.8659e-80	0	ExEM
UACA	4.51403e-83	0.554777	0.715	0.59	9.02807e-80	0	ExEM
DOCK9	4.85775e-83	0.501997	0.604	0.405	9.71551e-80	0	ExEM
TMEM132C	5.62881e-82	0.782823	0.633	0.489	1.12576e-78	0	ExEM
BX284613.2	8.88339e-82	1.00743	0.512	0.3	1.77668e-78	0	ExEM
KCNQ5	2.80771e-81	0.719735	0.612	0.487	5.61542e-78	0	ExEM
TENM4	4.82687e-78	0.574182	0.817	0.704	9.65375e-75	0	ExEM
FLT1	2.84491e-77	0.355649	0.631	0.43	5.68983e-74	0	ExEM
ZEB2	5.01095e-77	0.344867	0.724	0.539	1.00219e-73	0	ExEM
PDZRN4	5.96012e-77	1.35231	0.5	0.273	1.19202e-73	0	ExEM
FNDC3B	6.6229e-77	0.400823	0.879	0.822	1.32458e-73	0	ExEM
RAB23	7.36095e-75	0.511682	0.536	0.339	1.47219e-71	0	ExEM
SLC4A4	1.82143e-74	0.294417	0.483	0.301	3.64287e-71	0	ExEM
ITGAV	1.96092e-74	0.404042	0.69	0.512	3.92185e-71	0	ExEM
LINC02307	4.17523e-74	0.544867	0.498	0.328	8.35046e-71	0	ExEM
TMEM141	1.02137e-73	0.368605	0.848	0.716	2.04274e-70	0	ExEM
AC026167.1	1.12522e-73	0.520275	0.49	0.284	2.25044e-70	0	ExEM
ALPK2	5.48547e-73	0.403545	0.635	0.483	1.09709e-69	0	ExEM
NPNT	1.86753e-72	0.92335	0.513	0.328	3.73506e-69	0	ExEM
ATRNL1	4.79586e-72	0.539045	0.587	0.41	9.59173e-69	0	ExEM
NRG2	2.01601e-71	0.351336	0.639	0.458	4.03202e-68	0	ExEM
DUSP23	1.03954e-69	0.70186	0.597	0.433	2.07907e-66	0	ExEM
ATP2B4	4.2938e-69	0.416571	0.681	0.515	8.58759e-66	0	ExEM
ADAM19	5.32499e-69	0.543274	0.684	0.539	1.065e-65	0	ExEM
PELI2	2.17283e-67	0.530244	0.65	0.508	4.34567e-64	0	ExEM
SYT10	2.4726e-67	0.540727	0.471	0.255	4.9452e-64	0	ExEM
DGKH	3.45478e-67	0.600594	0.571	0.386	6.90956e-64	0	ExEM
HOXB3	1.6224e-65	0.531064	0.548	0.371	3.24481e-62	0	ExEM
HOPX	5.28197e-65	0.370223	0.456	0.218	1.05639e-61	0	ExEM
FAM110B	7.51419e-65	0.597243	0.608	0.466	1.50284e-61	0	ExEM
MAGI2	3.63246e-64	0.925752	0.679	0.557	7.26491e-61	0	ExEM
KDR	7.72308e-64	0.463338	0.654	0.515	1.54462e-60	0	ExEM
HAS2	1.36399e-63	0.260231	0.901	0.787	2.72797e-60	0	ExEM
SBSPON	7.97606e-63	0.315578	0.576	0.409	1.59521e-59	0	ExEM
CGNL1	4.0389e-62	0.392307	0.77	0.632	8.07779e-59	0	ExEM
SAMD5	4.48413e-60	0.540977	0.538	0.377	8.96826e-57	0	ExEM
TGFBI	2.01606e-59	0.30596	0.492	0.33	4.03212e-56	0	ExEM
SMYD3	5.23684e-58	0.49757	0.82	0.761	1.04737e-54	0	ExEM
LHFPL2	3.10813e-56	0.417959	0.737	0.609	6.21627e-53	0	ExEM
CLIP4	4.30769e-56	0.499027	0.468	0.27	8.61539e-53	0	ExEM
DSP	4.32615e-56	0.345701	0.836	0.755	8.6523e-53	0	ExEM
SLC39A2	5.63656e-55	0.417424	0.481	0.286	1.12731e-51	0	ExEM
CYTOR	8.959e-55	0.264797	0.561	0.399	1.7918e-51	0	ExEM
LYN	1.44608e-54	0.296512	0.707	0.546	2.89216e-51	0	ExEM
PLXNA2	1.56231e-54	0.288643	0.698	0.574	3.12462e-51	0	ExEM
ATF7IP2	1.24007e-52	0.677463	0.632	0.548	2.48014e-49	0	ExEM
ADAMTS1	3.61093e-52	0.464873	0.606	0.489	7.22186e-49	0	ExEM
NCAM1	3.61273e-52	0.617185	0.614	0.485	7.22546e-49	0	ExEM
PGF	3.28156e-51	0.342203	0.461	0.257	6.56312e-48	0	ExEM
PLAT	4.4004e-51	0.274211	0.462	0.277	8.8008e-48	0	ExEM
RGS13	1.02841e-50	0.554528	0.572	0.444	2.05682e-47	0	ExEM
ARHGAP28	1.32773e-50	0.518428	0.65	0.55	2.65547e-47	0	ExEM
NRP2	1.42962e-50	0.342449	0.664	0.511	2.85924e-47	0	ExEM
SVEP1	1.60071e-50	0.439949	0.565	0.407	3.20141e-47	0	ExEM
MYL9	6.53968e-50	0.289954	0.663	0.506	1.30794e-46	0	ExEM
EXOC6B	2.10925e-49	0.450716	0.731	0.664	4.21849e-46	0	ExEM
CPNE4	3.14484e-49	0.831996	0.526	0.368	6.28967e-46	0	ExEM
CEP85L	1.07742e-48	0.523786	0.584	0.457	2.15485e-45	0	ExEM
ADAMTS20	3.47246e-47	0.748792	0.502	0.321	6.94492e-44	0	ExEM
KRT18	9.12802e-47	0.378901	0.971	0.967	1.8256e-43	0	ExEM
STX18	9.2937e-47	0.625708	0.609	0.511	1.85874e-43	0	ExEM
TNIK	2.80773e-46	0.316448	0.775	0.652	5.61546e-43	0	ExEM
RIMBP2	2.97912e-46	0.388637	0.509	0.341	5.95824e-43	0	ExEM
ADAM12	2.66649e-45	0.536244	0.472	0.256	5.33297e-42	0	ExEM
ZEB1	6.57734e-45	0.472775	0.51	0.364	1.31547e-41	0	ExEM
COL23A1	4.52835e-44	0.506612	0.6	0.485	9.05671e-41	0	ExEM
KLHL29	2.48454e-43	0.440903	0.509	0.347	4.96907e-40	0	ExEM
CNTN4	6.05169e-43	0.546447	0.526	0.371	1.21034e-39	0	ExEM
HOXB-AS3	8.93299e-43	0.387326	0.491	0.314	1.7866e-39	0	ExEM
RAMP1	1.73968e-42	0.568859	0.464	0.308	3.47935e-39	0	ExEM
MAN1A1	4.03004e-41	0.289266	0.622	0.489	8.06008e-38	0	ExEM
LRFN5	7.72742e-41	0.488915	0.665	0.587	1.54548e-37	0	ExEM
PLCL2	3.88339e-40	0.448135	0.52	0.353	7.76678e-37	0	ExEM
RNF150	1.1579e-39	0.669858	0.515	0.389	2.3158e-36	0	ExEM
RBM20	1.38105e-39	0.604503	0.513	0.404	2.76209e-36	0	ExEM
LINC02672	3.15379e-39	0.640907	0.478	0.282	6.30757e-36	0	ExEM
LRMDA	3.4432e-39	0.61532	0.54	0.415	6.8864e-36	0	ExEM
WWOX	1.42547e-37	0.383971	0.849	0.795	2.85094e-34	0	ExEM
GLCCI1	2.5131e-37	0.379839	0.566	0.419	5.0262e-34	0	ExEM
LDHA	3.63749e-37	0.417654	0.843	0.82	7.27497e-34	0	ExEM
BACH2	4.44493e-37	0.481678	0.562	0.439	8.88986e-34	0	ExEM
LDLRAD4	5.00548e-37	0.396283	0.445	0.293	1.0011e-33	0	ExEM
CTNNA3	5.08709e-36	0.31533	0.529	0.383	1.01742e-32	0	ExEM
DYNC1I1	7.21084e-36	0.375662	0.589	0.501	1.44217e-32	0	ExEM
ADAMTS6	1.02727e-34	0.587873	0.551	0.44	2.05454e-31	0	ExEM
PTCH1	2.29232e-34	0.45741	0.63	0.544	4.58465e-31	0	ExEM
MIR99AHG	2.74623e-34	0.556478	0.457	0.281	5.49246e-31	0	ExEM
ITGA8	1.47688e-33	0.532811	0.474	0.342	2.95376e-30	0	ExEM
CSRP1	3.93438e-33	0.440965	0.502	0.37	7.86875e-30	0	ExEM
MAML3	1.5115e-32	0.327466	0.75	0.684	3.023e-29	0	ExEM
PDPN	1.62686e-32	0.25672	0.749	0.59	3.25371e-29	0	ExEM
SAMD3	1.01794e-31	0.425811	0.487	0.372	2.03588e-28	0	ExEM
ST8SIA1	1.55396e-30	0.522627	0.485	0.366	3.10793e-27	0	ExEM
PAGE4	4.52125e-29	0.347719	0.205	0.17	9.0425e-26	0	ExEM
AC025508.1	5.39849e-29	0.471581	0.419	0.18	1.0797e-25	0	ExEM
LDB2	1.67786e-28	0.479861	0.715	0.692	3.35573e-25	0	ExEM
HOXB5	1.95947e-28	0.307017	0.491	0.358	3.91895e-25	0	ExEM
TENM3	3.37196e-28	0.382343	0.728	0.681	6.74392e-25	0	ExEM
NECTIN3	6.83574e-28	0.434062	0.558	0.444	1.36715e-24	0	ExEM
BMPER	6.9924e-28	0.475965	0.673	0.633	1.39848e-24	0	ExEM
HHIP	7.79127e-28	0.277073	0.382	0.236	1.55825e-24	0	ExEM
PDGFRA	3.6307e-27	0.31222	0.642	0.555	7.2614e-24	0	ExEM
GRM8	4.07947e-27	0.85981	0.476	0.354	8.15894e-24	0	ExEM
RHOC	5.23504e-27	0.30335	0.735	0.712	1.04701e-23	0	ExEM
TPK1	1.39848e-26	0.344353	0.508	0.391	2.79697e-23	0	ExEM
PLCE1	1.55644e-26	0.479168	0.496	0.389	3.11288e-23	0	ExEM
KCNN2	1.8704e-26	0.385727	0.522	0.405	3.74081e-23	0	ExEM
ADAMTS18	2.30762e-25	0.533127	0.466	0.347	4.61525e-22	0	ExEM
IL1RAPL1	4.18948e-25	0.854416	0.498	0.403	8.37897e-22	0	ExEM
EDIL3	4.90997e-25	0.539937	0.54	0.427	9.81993e-22	0	ExEM
MSX1	6.39101e-25	0.348366	0.567	0.483	1.2782e-21	0	ExEM
BCAS3	7.22296e-25	0.356926	0.631	0.558	1.44459e-21	0	ExEM
ERBB4	4.2856e-24	0.545581	0.5	0.394	8.5712e-21	0	ExEM
SPON1	4.62243e-24	0.45771	0.497	0.407	9.24487e-21	0	ExEM
UNC13C	8.3269e-24	0.703132	0.424	0.28	1.66538e-20	0	ExEM
PODXL	1.20694e-23	0.273619	0.838	0.786	2.41388e-20	0	ExEM
AL591519.1	1.59745e-22	0.296477	0.246	0.258	3.19491e-19	0	ExEM
GPR155	4.88389e-22	0.39027	0.423	0.28	9.76777e-19	0	ExEM
HEG1	5.15038e-22	0.386813	0.542	0.457	1.03008e-18	0	ExEM
NKAIN3	5.28046e-22	0.398075	0.531	0.433	1.05609e-18	0	ExEM
CDH10	3.38139e-21	0.4468	0.404	0.245	6.76277e-18	0	ExEM
CENPP	5.76695e-21	0.353641	0.647	0.593	1.15339e-17	0	ExEM
DPF3	1.54873e-20	0.372668	0.476	0.401	3.09746e-17	0	ExEM
ERRFI1	2.22185e-20	0.290157	0.556	0.462	4.4437e-17	0	ExEM
PDE3A	4.91837e-20	0.600565	0.413	0.277	9.83674e-17	0	ExEM
ADAMTS9-AS2	1.41929e-19	0.440656	0.409	0.261	2.83858e-16	0	ExEM
ROR1	2.10448e-19	0.361918	0.789	0.773	4.20897e-16	0	ExEM
GNG2	2.97204e-19	0.338815	0.6	0.548	5.94409e-16	0	ExEM
AL033504.1	1.81793e-18	0.368502	0.427	0.306	3.63587e-15	0	ExEM
MED12L	2.76415e-18	0.307776	0.548	0.459	5.5283e-15	0	ExEM
DIRC3	9.84289e-18	0.494343	0.442	0.345	1.96858e-14	0	ExEM
RASSF8	1.26224e-16	0.338577	0.592	0.539	2.52449e-13	0	ExEM
PTPRM	1.34498e-15	0.268969	0.583	0.524	2.68996e-12	0	ExEM
LMCD1-AS1	1.70058e-15	0.269309	0.445	0.331	3.40117e-12	0	ExEM
DOK6	5.09796e-15	0.435166	0.52	0.453	1.01959e-11	0	ExEM
DYNAP	2.71759e-12	0.43155	0.283	0.254	5.43517e-09	0	ExEM
FRZB	4.45468e-12	0.283343	0.503	0.407	8.90935e-09	0	ExEM
PCDH15	2.97305e-11	0.307083	0.269	0.253	5.9461e-08	0	ExEM
ZBTB20	3.96141e-11	0.344676	0.483	0.404	7.92282e-08	0	ExEM
AL390800.1	4.78037e-10	0.352124	0.353	0.238	9.56074e-07	0	ExEM
AC073091.3	5.23967e-10	0.513446	0.271	0.133	1.04793e-06	0	ExEM
MFAP4	8.21865e-10	0.537591	0.433	0.343	1.64373e-06	0	ExEM
ANGPT1	2.17224e-09	0.3284	0.368	0.416	4.34448e-06	0	ExEM
COL21A1	3.25859e-09	0.55873	0.379	0.269	6.51718e-06	0	ExEM
ASIC2	4.22375e-09	0.27567	0.374	0.269	8.44751e-06	0	ExEM
KALRN	4.48322e-09	0.296954	0.528	0.478	8.96645e-06	0	ExEM
MAML2	1.69092e-08	0.298436	0.586	0.547	3.38184e-05	0	ExEM
MACROD2	2.81933e-08	0.367938	0.452	0.38	5.63865e-05	0	ExEM
PPP1R15A	1.70486e-07	0.292695	0.496	0.462	0.000340973	0	ExEM
CLMP	3.37873e-07	0.374609	0.505	0.473	0.000675746	0	ExEM
FRMPD4	5.43117e-07	0.402832	0.588	0.54	0.00108623	0	ExEM
CDK1	6.25666e-07	0.265029	0.674	0.654	0.00125133	0	ExEM
AL358335.2	1.14683e-06	0.260688	0.328	0.145	0.00229365	0	ExEM
CCN1	1.32555e-05	0.309953	0.459	0.419	0.026511	0	ExEM
ODAM	6.69323e-05	0.362539	0.293	0.2	0.133865	0	ExEM
CFAP47	8.56053e-05	0.323122	0.286	0.21	0.171211	0	ExEM
CXCL14	0.000308485	0.386605	0.42	0.363	0.616969	0	ExEM
KCNH1	0.000834512	0.611663	0.318	0.29	1	0	ExEM
LYPD6	0.00198426	0.337952	0.465	0.427	1	0	ExEM
KCTD8	0.00363528	0.365723	0.385	0.414	1	0	ExEM
AGBL4	0.00411191	0.273815	0.439	0.396	1	0	ExEM
LGALS1	0.00437892	0.284882	0.56	0.571	1	0	ExEM
LMO3	0.00476371	0.435609	0.359	0.271	1	0	ExEM
GRID2	0	2.47076	0.998	0.661	0	1	Epiblast
TERF1	0	1.94213	0.999	0.808	0	1	Epiblast
ESRG	0	1.87398	0.994	0.608	0	1	Epiblast
XACT	0	1.80341	0.952	0.55	0	1	Epiblast
L1TD1	0	1.72795	0.999	0.757	0	1	Epiblast
DNMT3B	0	1.70127	0.992	0.709	0	1	Epiblast
KIAA0825	0	1.67157	0.853	0.42	0	1	Epiblast
POU5F1	0	1.57353	1	0.756	0	1	Epiblast
GABRB3	0	1.54961	0.977	0.596	0	1	Epiblast
SNHG14	0	1.49907	0.998	0.842	0	1	Epiblast
AC073050.1	0	1.45038	0.94	0.48	0	1	Epiblast
JARID2	0	1.35664	0.992	0.788	0	1	Epiblast
AL691420.1	0	1.35263	0.876	0.433	0	1	Epiblast
LINC01194	0	1.34595	0.816	0.393	0	1	Epiblast
AL353747.4	0	1.31892	0.952	0.531	0	1	Epiblast
TDGF1	0	1.31408	0.969	0.648	0	1	Epiblast
AC005062.1	0	1.30929	0.926	0.433	0	1	Epiblast
NLGN4X	0	1.30687	0.956	0.588	0	1	Epiblast
AC009446.1	0	1.30576	0.952	0.515	0	1	Epiblast
FGD4	0	1.28978	0.948	0.529	0	1	Epiblast
DPPA4	0	1.26489	0.985	0.654	0	1	Epiblast
USP44	0	1.25515	0.925	0.424	0	1	Epiblast
SYT1	0	1.22892	0.938	0.484	0	1	Epiblast
AL138720.1	0	1.22781	0.815	0.365	0	1	Epiblast
AC022140.1	0	1.2247	0.927	0.517	0	1	Epiblast
SEMA6A	0	1.18418	0.979	0.685	0	1	Epiblast
AASS	0	1.16873	0.856	0.486	0	1	Epiblast
SOX2	0	1.16405	0.907	0.463	0	1	Epiblast
PTPRZ1	0	1.16091	0.918	0.417	0	1	Epiblast
SNTG2	0	1.12345	0.797	0.293	0	1	Epiblast
AC018680.1	0	1.10411	0.708	0.249	0	1	Epiblast
LINC00698	0	1.09652	0.775	0.362	0	1	Epiblast
KCND2	0	1.08599	0.787	0.322	0	1	Epiblast
RIMS2	0	1.05474	0.956	0.58	0	1	Epiblast
AL354821.1	0	1.05261	0.841	0.431	0	1	Epiblast
NRG3	0	1.02739	0.887	0.503	0	1	Epiblast
SYN3	0	1.02201	0.899	0.508	0	1	Epiblast
CNMD	0	1.011	0.818	0.423	0	1	Epiblast
SFRP2	0	1.00924	0.936	0.567	0	1	Epiblast
CASC15	0	1.00154	0.924	0.535	0	1	Epiblast
SCGB3A2	0	0.999031	0.882	0.511	0	1	Epiblast
UNC5D	0	0.978015	0.898	0.54	0	1	Epiblast
AC064802.1	0	0.976925	0.864	0.449	0	1	Epiblast
GPC4	0	0.966704	0.92	0.582	0	1	Epiblast
TOX	0	0.96653	0.747	0.305	0	1	Epiblast
PHC1	0	0.964696	0.867	0.49	0	1	Epiblast
MIR302CHG	0	0.939368	0.998	0.822	0	1	Epiblast
AL365259.1	0	0.931986	0.806	0.379	0	1	Epiblast
TMEM132D	0	0.926751	0.845	0.486	0	1	Epiblast
PMAIP1	0	0.919377	0.839	0.459	0	1	Epiblast
PVT1	0	0.919107	0.891	0.595	0	1	Epiblast
LINC00678	0	0.914578	0.877	0.47	0	1	Epiblast
POLR3G	0	0.899929	0.844	0.487	0	1	Epiblast
PPP2R2B	0	0.897581	0.774	0.33	0	1	Epiblast
RMST	0	0.89311	0.806	0.407	0	1	Epiblast
RBM47	0	0.87511	0.898	0.528	0	1	Epiblast
ANOS1	0	0.834319	0.841	0.452	0	1	Epiblast
AC009055.2	0	0.825884	0.928	0.629	0	1	Epiblast
CRABP1	0	0.81438	0.842	0.446	0	1	Epiblast
FOXD3-AS1	0	0.783565	0.802	0.433	0	1	Epiblast
CD9	0	0.756726	0.887	0.483	0	1	Epiblast
AC003975.1	0	0.642514	0.757	0.389	0	1	Epiblast
LINC01950	0	0.639691	0.707	0.295	0	1	Epiblast
AL117378.1	0	0.606014	0.78	0.42	0	1	Epiblast
AC027288.1	0	0.601992	0.744	0.388	0	1	Epiblast
NANOG	0	0.516316	0.753	0.363	0	1	Epiblast
PLAAT3	2.09961e-304	0.849362	0.861	0.524	4.19922e-301	1	Epiblast
DLGAP1	2.28545e-303	0.826486	0.944	0.707	4.57091e-300	1	Epiblast
PIM2	4.44101e-303	0.720363	0.76	0.376	8.88202e-300	1	Epiblast
AL591742.2	2.01835e-299	0.756149	0.811	0.473	4.03669e-296	1	Epiblast
TMEM132B	7.47405e-298	0.876333	0.774	0.417	1.49481e-294	1	Epiblast
FAT3	8.81215e-296	0.809518	0.847	0.503	1.76243e-292	1	Epiblast
PTMA	1.97048e-294	0.592328	1	0.997	3.94096e-291	1	Epiblast
MT1X	2.53529e-292	1.20794	0.91	0.623	5.07058e-289	1	Epiblast
ADGRV1	8.43646e-287	0.79919	0.834	0.399	1.68729e-283	1	Epiblast
CDH1	2.16683e-286	0.680749	0.845	0.461	4.33365e-283	1	Epiblast
VASH2	1.91837e-285	0.768284	0.777	0.452	3.83674e-282	1	Epiblast
GALNT17	4.23291e-284	0.858746	0.922	0.657	8.46581e-281	1	Epiblast
MGAT4C	2.69844e-281	0.915337	0.7	0.36	5.39687e-278	1	Epiblast
OPCML	3.24111e-279	0.949326	0.77	0.395	6.48223e-276	1	Epiblast
DIAPH2	1.91855e-276	0.848081	0.98	0.779	3.83709e-273	1	Epiblast
TUBB2B	2.77648e-274	0.726523	0.992	0.767	5.55295e-271	1	Epiblast
AC114971.1	1.25681e-267	0.409894	0.648	0.285	2.51362e-264	1	Epiblast
FAM155A	4.14972e-267	0.821433	0.909	0.563	8.29943e-264	1	Epiblast
AL590705.1	1.51328e-264	0.858636	0.727	0.335	3.02656e-261	1	Epiblast
CACNA2D3	8.92093e-262	0.603966	0.737	0.371	1.78419e-258	1	Epiblast
PLPP1	5.15362e-259	0.88056	0.867	0.567	1.03072e-255	1	Epiblast
LNCPRESS1	3.84645e-255	0.777696	0.721	0.367	7.6929e-252	1	Epiblast
ACOXL	6.79848e-255	0.783896	0.717	0.353	1.3597e-251	1	Epiblast
AL157944.1	3.35183e-254	0.713709	0.691	0.317	6.70366e-251	1	Epiblast
TIMP4	1.7658e-253	0.423703	0.704	0.375	3.5316e-250	1	Epiblast
MT1G	3.35601e-244	1.20774	0.792	0.509	6.71201e-241	1	Epiblast
CLDN6	7.56999e-241	0.648218	0.953	0.679	1.514e-237	1	Epiblast
FGF2	5.30121e-238	0.715034	0.701	0.351	1.06024e-234	1	Epiblast
CALN1	7.56199e-233	0.659987	0.696	0.357	1.5124e-229	1	Epiblast
PRDM14	3.25944e-232	0.638994	0.645	0.286	6.51889e-229	1	Epiblast
DPP10	6.1132e-226	0.753418	0.79	0.413	1.22264e-222	1	Epiblast
AL157778.1	3.554e-223	0.905651	0.953	0.751	7.10801e-220	1	Epiblast
SHANK2	5.85745e-222	0.67767	0.777	0.434	1.17149e-218	1	Epiblast
TPD52	4.21756e-219	0.539764	0.822	0.447	8.43512e-216	1	Epiblast
LINC01162	6.92764e-219	0.410497	0.641	0.344	1.38553e-215	1	Epiblast
RYR2	1.64871e-218	0.661198	0.796	0.5	3.29743e-215	1	Epiblast
AC019155.2	2.78618e-208	0.462178	0.762	0.503	5.57236e-205	1	Epiblast
LARGE1	6.21016e-201	0.6584	0.871	0.591	1.24203e-197	1	Epiblast
MAGI2	1.04931e-200	0.281432	0.875	0.528	2.09862e-197	1	Epiblast
ANK2	2.18415e-198	0.723564	0.922	0.684	4.36831e-195	1	Epiblast
TRIML2	1.33647e-196	0.257542	0.649	0.323	2.67294e-193	1	Epiblast
MT1H	5.59466e-192	1.116	0.731	0.483	1.11893e-188	1	Epiblast
CBR1	3.03098e-190	0.48843	0.885	0.577	6.06196e-187	1	Epiblast
ADCY2	4.79736e-188	0.756439	0.783	0.536	9.59472e-185	1	Epiblast
FOXO1	6.51554e-188	0.615399	0.807	0.538	1.30311e-184	1	Epiblast
RBFOX1	2.67614e-185	0.609331	0.737	0.392	5.35228e-182	1	Epiblast
TMEM178B	1.59038e-183	0.603836	0.644	0.313	3.18075e-180	1	Epiblast
RARRES2	3.38777e-183	0.596511	0.698	0.375	6.77553e-180	1	Epiblast
GAL	3.90337e-182	0.496566	0.869	0.671	7.80675e-179	1	Epiblast
LRRN1	1.08897e-180	0.527251	0.831	0.56	2.17793e-177	1	Epiblast
DCLK1	2.45934e-180	0.518344	0.674	0.363	4.91868e-177	1	Epiblast
CLU	2.57145e-178	0.50633	0.808	0.475	5.14291e-175	1	Epiblast
JAKMIP2-AS1	7.18814e-177	0.629564	0.625	0.288	1.43763e-173	1	Epiblast
IDO1	9.79482e-175	0.738822	0.638	0.366	1.95896e-171	1	Epiblast
AP002954.2	1.74528e-172	0.736004	0.595	0.224	3.49056e-169	1	Epiblast
GDF3	7.09294e-171	0.320003	0.74	0.491	1.41859e-167	1	Epiblast
CLDN7	7.10949e-168	0.481481	0.821	0.512	1.4219e-164	1	Epiblast
U91319.1	8.66667e-168	0.51116	0.704	0.444	1.73333e-164	1	Epiblast
AC024022.1	2.82401e-167	0.906839	0.685	0.423	5.64802e-164	1	Epiblast
PTCHD1-AS	2.29406e-166	0.581221	0.728	0.435	4.58813e-163	1	Epiblast
FRMPD4	2.21333e-163	0.252056	0.79	0.509	4.42667e-160	1	Epiblast
PPM1B	2.41431e-163	0.538859	0.794	0.509	4.82862e-160	1	Epiblast
AK4	2.37697e-162	0.335256	0.806	0.467	4.75394e-159	1	Epiblast
AL139340.1	5.80067e-158	0.311039	0.548	0.238	1.16013e-154	1	Epiblast
MT1F	7.09032e-156	0.545393	0.668	0.367	1.41806e-152	1	Epiblast
DOCK3	3.03169e-150	0.640346	0.698	0.435	6.06337e-147	1	Epiblast
PCDH11X	2.71889e-147	0.709117	0.781	0.55	5.43778e-144	1	Epiblast
AP003066.1	7.25723e-145	0.42489	0.712	0.495	1.45145e-141	1	Epiblast
MEG8	3.06468e-140	0.289523	0.513	0.26	6.12937e-137	1	Epiblast
SLC7A11	1.17209e-139	0.285441	0.641	0.364	2.34419e-136	1	Epiblast
LDB2	8.25013e-136	0.447782	0.896	0.663	1.65003e-132	1	Epiblast
CXCL12	1.07e-134	0.334274	0.631	0.376	2.13999e-131	1	Epiblast
THY1	1.30084e-133	0.319678	0.783	0.503	2.60169e-130	1	Epiblast
ID1	1.03847e-132	0.419717	0.96	0.675	2.07693e-129	1	Epiblast
PRKCA	1.48747e-132	0.497849	0.755	0.471	2.97495e-129	1	Epiblast
EZR	2.13331e-132	0.379437	0.959	0.763	4.26663e-129	1	Epiblast
C9orf135	3.79823e-132	0.509444	0.593	0.326	7.59645e-129	1	Epiblast
LRRTM4	2.7355e-129	0.320676	0.852	0.525	5.47101e-126	1	Epiblast
PATJ	2.78355e-129	0.323635	0.774	0.448	5.56711e-126	1	Epiblast
KCNG3	5.84134e-127	0.589079	0.6	0.313	1.16827e-123	1	Epiblast
NLGN1	1.25907e-126	0.29455	0.742	0.458	2.51814e-123	1	Epiblast
LINC01405	4.1801e-124	0.273204	0.774	0.534	8.3602e-121	1	Epiblast
MT1E	5.75448e-124	0.718966	0.695	0.453	1.1509e-120	1	Epiblast
EPCAM	9.63628e-124	0.274899	0.897	0.609	1.92726e-120	1	Epiblast
SLC7A8	2.47526e-120	0.352808	0.79	0.546	4.95053e-117	1	Epiblast
AC011476.3	7.46397e-117	0.338616	0.725	0.448	1.49279e-113	1	Epiblast
GAP43	3.46446e-111	0.34357	0.646	0.421	6.92892e-108	1	Epiblast
PTPRG	1.22313e-110	0.462941	0.992	0.918	2.44626e-107	1	Epiblast
AFF1	7.43417e-110	0.381842	0.867	0.638	1.48683e-106	1	Epiblast
BRINP1	7.64429e-110	0.469431	0.637	0.44	1.52886e-106	1	Epiblast
NRXN3	1.90837e-109	0.303375	0.771	0.497	3.81673e-106	1	Epiblast
GRHL2	4.17595e-102	0.275226	0.594	0.297	8.3519e-99	1	Epiblast
TRPM3	1.43121e-101	0.358551	0.643	0.366	2.86242e-98	1	Epiblast
MT2A	2.27501e-98	0.562898	0.776	0.581	4.55002e-95	1	Epiblast
PBX3	1.21259e-96	0.332105	0.876	0.659	2.42518e-93	1	Epiblast
RAI14	1.96889e-93	0.346185	0.788	0.563	3.93778e-90	1	Epiblast
CADM2	2.8766e-93	0.445126	0.616	0.39	5.75321e-90	1	Epiblast
NRXN1	1.81865e-92	0.500405	0.599	0.371	3.63731e-89	1	Epiblast
PDPN	2.51991e-92	0.310194	0.784	0.588	5.03981e-89	1	Epiblast
AL589740.1	4.70411e-91	0.695082	0.621	0.408	9.40823e-88	1	Epiblast
AC003044.1	4.94054e-91	0.594936	0.579	0.331	9.88109e-88	1	Epiblast
CSMD2	9.54582e-90	0.512522	0.569	0.327	1.90916e-86	1	Epiblast
CHST9	2.33567e-89	0.338679	0.763	0.535	4.67135e-86	1	Epiblast
HTR2C	4.28317e-89	0.408202	0.557	0.331	8.56635e-86	1	Epiblast
KAZN	2.89662e-88	0.342783	0.9	0.698	5.79323e-85	1	Epiblast
CENPF	1.00303e-86	0.336746	0.933	0.768	2.00605e-83	1	Epiblast
LINC01356	5.11186e-85	0.448986	0.846	0.693	1.02237e-81	1	Epiblast
LRIG1	4.49338e-83	0.433373	0.613	0.392	8.98677e-80	1	Epiblast
PHACTR1	3.42208e-82	0.450952	0.634	0.4	6.84416e-79	1	Epiblast
DTNA	1.43872e-80	0.432227	0.577	0.384	2.87745e-77	1	Epiblast
RGS7	8.86393e-80	0.303758	0.55	0.37	1.77279e-76	1	Epiblast
ADAMTS19	1.42537e-78	0.261089	0.774	0.556	2.85074e-75	1	Epiblast
VAT1L	3.53619e-78	0.390831	0.661	0.432	7.07238e-75	1	Epiblast
WWC1	7.889e-74	0.281973	0.622	0.418	1.5778e-70	1	Epiblast
NBEA	8.31898e-73	0.306829	0.651	0.394	1.6638e-69	1	Epiblast
BICD1	3.19563e-70	0.352555	0.859	0.677	6.39126e-67	1	Epiblast
CDH4	2.73867e-69	0.404385	0.629	0.453	5.47734e-66	1	Epiblast
HIST1H4C	2.53302e-65	0.272804	0.983	0.9	5.06605e-62	1	Epiblast
TOP2A	5.4204e-64	0.293506	0.895	0.723	1.08408e-60	1	Epiblast
LINC01090	1.40315e-63	0.283129	0.687	0.488	2.80631e-60	1	Epiblast
HIST1H1A	8.54803e-61	0.26831	0.849	0.663	1.70961e-57	1	Epiblast
TUBB2A	2.60226e-58	0.264414	0.896	0.76	5.20451e-55	1	Epiblast
GALNT13	2.77187e-58	0.280498	0.649	0.447	5.54375e-55	1	Epiblast
AGBL4	8.53113e-53	0.25341	0.585	0.374	1.70623e-49	1	Epiblast
CACNA1B	9.62782e-53	0.424673	0.532	0.348	1.92556e-49	1	Epiblast
IRX2	2.10002e-51	0.413699	0.51	0.324	4.20004e-48	1	Epiblast
DAB1	9.33332e-50	0.31201	0.659	0.497	1.86666e-46	1	Epiblast
HS3ST5	5.99335e-48	0.435066	0.495	0.314	1.19867e-44	1	Epiblast
GPR176	3.29765e-43	0.395892	0.472	0.291	6.59529e-40	1	Epiblast
PAK3	7.54935e-41	0.252938	0.496	0.291	1.50987e-37	1	Epiblast
WWOX	4.47565e-40	0.26507	0.9	0.788	8.9513e-37	1	Epiblast
CTNNA2	2.62133e-35	0.295241	0.499	0.316	5.24266e-32	1	Epiblast
CR1L	2.17994e-34	0.37605	0.495	0.378	4.35988e-31	1	Epiblast
PLPP2	3.52584e-29	0.289474	0.504	0.322	7.05167e-26	1	Epiblast
SHISA9	1.01578e-27	0.284121	0.581	0.487	2.03156e-24	1	Epiblast
THRB	1.60703e-21	0.334563	0.437	0.291	3.21405e-18	1	Epiblast
HTR7	1.82546e-20	0.296472	0.451	0.343	3.65093e-17	1	Epiblast
MT1M	3.77347e-19	0.262971	0.412	0.27	7.54695e-16	1	Epiblast
AC007326.5	1.23884e-15	0.307624	0.416	0.266	2.47769e-12	1	Epiblast
CHODL	4.96391e-14	0.25709	0.411	0.294	9.92781e-11	1	Epiblast
AC034268.2	7.52002e-06	0.309689	0.345	0.229	0.01504	1	Epiblast
LUZP2	1.60313e-05	0.460157	0.336	0.145	0.0320626	1	Epiblast
HAPLN1	0	1.6195	0.965	0.666	0	2	ExEM
BMPER	0	1.54101	0.922	0.603	0	2	ExEM
PRTG	0	1.51689	0.976	0.733	0	2	ExEM
HAND1	0	1.45951	0.971	0.697	0	2	ExEM
TNC	0	1.45314	0.884	0.495	0	2	ExEM
HS3ST3A1	0	1.35607	0.911	0.549	0	2	ExEM
CDH11	0	1.33746	0.916	0.612	0	2	ExEM
HOXB6	0	1.15165	0.834	0.424	0	2	ExEM
APLNR	0	1.07244	0.917	0.645	0	2	ExEM
LEF1	2.10483e-298	1.17054	0.907	0.594	4.20966e-295	2	ExEM
CLSTN2	2.13555e-296	1.4661	0.746	0.339	4.2711e-293	2	ExEM
FABP5	1.97403e-294	1.79912	0.991	0.953	3.94805e-291	2	ExEM
GLIPR2	1.81289e-272	1.24619	0.862	0.509	3.62578e-269	2	ExEM
CCBE1	3.98058e-271	1.29563	0.765	0.339	7.96116e-268	2	ExEM
HOXB5	4.36505e-270	0.648999	0.727	0.335	8.73011e-267	2	ExEM
BMP4	5.70703e-260	1.08671	0.891	0.581	1.14141e-256	2	ExEM
VIM	3.43266e-258	1.01773	0.984	0.787	6.86533e-255	2	ExEM
TMEM88	4.6656e-258	1.23243	0.925	0.653	9.3312e-255	2	ExEM
TMEM185A	3.10295e-244	1.14866	0.789	0.451	6.20589e-241	2	ExEM
LINC02144	5.5501e-240	0.742235	0.652	0.287	1.11002e-236	2	ExEM
LINC02772	1.17116e-236	1.20477	0.786	0.445	2.34232e-233	2	ExEM
MID1	1.4242e-233	0.952961	0.941	0.777	2.84839e-230	2	ExEM
MAP1B	2.03046e-229	1.0429	0.957	0.817	4.06091e-226	2	ExEM
HECW2	7.0241e-228	1.26109	0.772	0.403	1.40482e-224	2	ExEM
HAS2	2.37156e-207	1.06487	0.945	0.787	4.74312e-204	2	ExEM
MYOCD	5.01639e-206	0.507905	0.639	0.281	1.00328e-202	2	ExEM
SVEP1	5.51237e-205	0.605344	0.743	0.393	1.10247e-201	2	ExEM
SLPI	6.54348e-202	0.950902	0.653	0.328	1.3087e-198	2	ExEM
COLEC12	2.89128e-199	0.952827	0.907	0.661	5.78257e-196	2	ExEM
LGR5	3.04468e-191	0.634628	0.757	0.463	6.08937e-188	2	ExEM
TEAD1	4.8424e-189	0.925313	0.934	0.784	9.68481e-186	2	ExEM
UNC5C	3.14335e-186	0.935462	0.781	0.483	6.2867e-183	2	ExEM
CGNL1	1.58705e-185	1.00745	0.847	0.63	3.17409e-182	2	ExEM
FNIP2	2.30723e-183	0.732828	0.808	0.495	4.61447e-180	2	ExEM
FAM89A	1.57502e-177	0.797173	0.743	0.454	3.15004e-174	2	ExEM
GYPC	3.33753e-175	0.758405	0.871	0.648	6.67506e-172	2	ExEM
TMOD1	5.25794e-175	0.405712	0.593	0.237	1.05159e-171	2	ExEM
DOK4	1.08328e-166	0.676991	0.783	0.514	2.16656e-163	2	ExEM
FREM1	8.10975e-165	0.821477	0.845	0.581	1.62195e-161	2	ExEM
FBN2	4.50417e-161	0.760595	0.91	0.683	9.00834e-158	2	ExEM
GATA2	9.59763e-160	0.436723	0.587	0.246	1.91953e-156	2	ExEM
NRP1	1.65042e-159	0.757018	0.799	0.531	3.30083e-156	2	ExEM
ADAM19	1.88751e-157	0.865239	0.792	0.533	3.77502e-154	2	ExEM
PSTPIP2	6.19662e-152	0.424127	0.629	0.325	1.23932e-148	2	ExEM
GATA3	1.7566e-150	0.311125	0.735	0.393	3.5132e-147	2	ExEM
TCF4	1.20384e-144	0.768385	0.908	0.781	2.40768e-141	2	ExEM
NAV2	1.74302e-144	0.745728	0.894	0.748	3.48604e-141	2	ExEM
PYGO1	7.66672e-143	0.436114	0.693	0.409	1.53334e-139	2	ExEM
AC009055.1	1.29925e-142	1.0588	0.691	0.409	2.59849e-139	2	ExEM
ANO4	1.94295e-142	0.386794	0.675	0.408	3.8859e-139	2	ExEM
GNG2	6.63873e-142	0.714047	0.787	0.526	1.32775e-138	2	ExEM
PTCH1	1.3797e-141	0.845252	0.767	0.531	2.75941e-138	2	ExEM
EGLN3	6.28265e-141	0.660508	0.675	0.382	1.25653e-137	2	ExEM
WLS	2.77901e-137	0.637668	0.838	0.588	5.55801e-134	2	ExEM
ANGPT2	4.203e-137	0.436423	0.639	0.334	8.406e-134	2	ExEM
MPPED2	2.01174e-134	0.913383	0.739	0.491	4.02347e-131	2	ExEM
MYL7	2.63403e-134	0.841144	0.724	0.503	5.26806e-131	2	ExEM
ARHGAP28	7.10575e-133	1.0295	0.744	0.544	1.42115e-129	2	ExEM
GREB1L	3.16479e-131	0.757223	0.81	0.533	6.32958e-128	2	ExEM
S100A11	1.29684e-130	0.569572	0.993	0.95	2.59368e-127	2	ExEM
NRG2	5.18005e-130	0.514374	0.739	0.455	1.03601e-126	2	ExEM
SETBP1	3.31833e-128	0.768175	0.797	0.578	6.63666e-125	2	ExEM
ABTB2	5.60703e-128	0.615593	0.789	0.517	1.12141e-124	2	ExEM
PID1	6.2927e-122	0.575113	0.606	0.32	1.25854e-118	2	ExEM
ALPK2	4.68134e-120	0.659083	0.724	0.48	9.36268e-117	2	ExEM
PLEKHA6	6.62705e-119	0.637681	0.665	0.379	1.32541e-115	2	ExEM
BAMBI	4.58728e-118	0.54638	0.888	0.692	9.17456e-115	2	ExEM
RIMBP2	8.93071e-118	0.685368	0.621	0.336	1.78614e-114	2	ExEM
COL5A2	1.47338e-117	0.642191	0.85	0.663	2.94676e-114	2	ExEM
EPHB2	6.46467e-116	0.385909	0.706	0.414	1.29293e-112	2	ExEM
STEAP1B	2.02748e-113	0.753585	0.775	0.573	4.05496e-110	2	ExEM
LHFPL2	1.38917e-112	0.628641	0.818	0.606	2.77833e-109	2	ExEM
DYNC1I1	6.91031e-112	0.557396	0.71	0.49	1.38206e-108	2	ExEM
RGS13	1.67766e-107	1.09801	0.652	0.44	3.35532e-104	2	ExEM
ANKS1A	2.77611e-106	0.671598	0.823	0.635	5.55222e-103	2	ExEM
PDGFRA	3.85558e-106	0.774857	0.749	0.546	7.71116e-103	2	ExEM
TENM4	1.32064e-105	0.714139	0.841	0.707	2.64129e-102	2	ExEM
KRT19	1.83718e-104	0.403448	0.991	0.91	3.67436e-101	2	ExEM
LIX1	8.6876e-104	0.577811	0.724	0.512	1.73752e-100	2	ExEM
TBX3	1.19336e-101	0.643706	0.761	0.559	2.38671e-98	2	ExEM
SH3PXD2A	6.16158e-101	0.533343	0.792	0.606	1.23232e-97	2	ExEM
P3H2	4.25877e-100	0.364037	0.772	0.493	8.51754e-97	2	ExEM
LYPD6	1.52892e-99	0.69752	0.651	0.405	3.05784e-96	2	ExEM
ELMO1	1.26318e-98	0.510482	0.755	0.496	2.52636e-95	2	ExEM
KIF26B	5.74618e-98	0.67822	0.899	0.748	1.14924e-94	2	ExEM
ZEB2	6.33287e-98	0.477693	0.784	0.542	1.26657e-94	2	ExEM
FRMD4B	1.61081e-96	0.508516	0.776	0.533	3.22161e-93	2	ExEM
P2RY6	2.29744e-96	0.602177	0.565	0.243	4.59488e-93	2	ExEM
MEIS2	7.34294e-94	0.559432	0.801	0.594	1.46859e-90	2	ExEM
SIPA1L2	2.44058e-93	0.598942	0.83	0.694	4.88115e-90	2	ExEM
HS3ST1	1.12716e-91	0.339773	0.71	0.515	2.25432e-88	2	ExEM
CENPE	1.92343e-91	0.741806	0.785	0.625	3.84687e-88	2	ExEM
NKD1	5.03359e-88	0.784334	0.718	0.543	1.00672e-84	2	ExEM
LYPD6B	7.73861e-86	0.389563	0.626	0.399	1.54772e-82	2	ExEM
AFF3	8.02656e-86	0.866799	0.586	0.368	1.60531e-82	2	ExEM
RPL22L1	7.63014e-85	0.573872	0.957	0.863	1.52603e-81	2	ExEM
ARHGAP6	8.83558e-84	0.415735	0.837	0.674	1.76712e-80	2	ExEM
CEP85L	1.02931e-82	0.602344	0.662	0.454	2.05862e-79	2	ExEM
NCAM1	2.61946e-81	0.639012	0.686	0.483	5.23892e-78	2	ExEM
AC007319.1	1.92844e-80	0.821562	0.6	0.379	3.85689e-77	2	ExEM
ROR1	4.56936e-80	0.775292	0.879	0.762	9.13872e-77	2	ExEM
NXPH2	1.72208e-78	0.2822	0.56	0.345	3.44416e-75	2	ExEM
MYL4	6.77455e-78	0.833462	0.709	0.558	1.35491e-74	2	ExEM
SEMA6D	1.93634e-76	0.45128	0.715	0.518	3.87267e-73	2	ExEM
FGF19	1.64728e-75	0.59217	0.582	0.394	3.29456e-72	2	ExEM
NNAT	2.01894e-75	0.396272	0.661	0.439	4.03789e-72	2	ExEM
ZNF611	2.28101e-71	0.392831	0.829	0.631	4.56202e-68	2	ExEM
FGF10	1.62459e-70	0.484431	0.497	0.253	3.24917e-67	2	ExEM
CDK14	1.41815e-67	0.451218	0.795	0.643	2.8363e-64	2	ExEM
SNAI2	1.77696e-66	0.472622	0.657	0.513	3.55392e-63	2	ExEM
HOXB-AS3	7.00443e-66	0.69413	0.549	0.316	1.40089e-62	2	ExEM
MSX1	9.97687e-66	0.471956	0.651	0.477	1.99537e-62	2	ExEM
NRP2	1.86759e-65	0.326544	0.726	0.512	3.73518e-62	2	ExEM
WNT5A	2.15065e-65	0.522937	0.589	0.394	4.3013e-62	2	ExEM
SEMA3C	4.59644e-64	0.411172	0.565	0.365	9.19287e-61	2	ExEM
GPC6	4.69374e-64	0.401641	0.938	0.865	9.38748e-61	2	ExEM
DENND4C	6.19849e-64	0.439039	0.777	0.589	1.2397e-60	2	ExEM
TMSB10	7.67878e-64	0.254858	0.997	0.998	1.53576e-60	2	ExEM
HOXB3	1.52399e-63	0.622017	0.578	0.377	3.04798e-60	2	ExEM
PLXNA2	5.73724e-63	0.25184	0.747	0.574	1.14745e-59	2	ExEM
DLC1	2.43428e-61	0.355911	0.744	0.564	4.86857e-58	2	ExEM
CENPP	2.56415e-61	0.448373	0.764	0.581	5.1283e-58	2	ExEM
RHOBTB3	2.61421e-61	0.46467	0.776	0.621	5.22843e-58	2	ExEM
UPP1	1.4459e-60	0.440989	0.745	0.559	2.89179e-57	2	ExEM
LYN	2.29212e-60	0.533834	0.706	0.555	4.58424e-57	2	ExEM
CBLB	2.58003e-59	0.554967	0.675	0.49	5.16006e-56	2	ExEM
ST3GAL1	5.98386e-59	0.482462	0.685	0.536	1.19677e-55	2	ExEM
COBLL1	5.07745e-57	0.521209	0.664	0.445	1.01549e-53	2	ExEM
RASSF8	3.97491e-55	0.533719	0.678	0.531	7.94982e-52	2	ExEM
TMTC2	5.02033e-55	0.319118	0.736	0.529	1.00407e-51	2	ExEM
KAZN	1.9092e-54	0.503226	0.851	0.71	3.8184e-51	2	ExEM
KLHL4	2.13502e-53	0.549348	0.738	0.605	4.27004e-50	2	ExEM
FUT8	3.90701e-53	0.38789	0.72	0.536	7.81403e-50	2	ExEM
TSPAN5	4.05133e-53	0.408185	0.818	0.671	8.10267e-50	2	ExEM
TLN2	1.5642e-51	0.396226	0.841	0.752	3.1284e-48	2	ExEM
GLI3	2.77753e-50	0.397177	0.688	0.521	5.55505e-47	2	ExEM
KCTD8	1.12782e-49	0.322167	0.566	0.389	2.25563e-46	2	ExEM
LDHA	3.30429e-49	0.427363	0.869	0.817	6.60858e-46	2	ExEM
2001-12-01	6.3182e-49	0.333463	0.597	0.427	1.26364e-45	2	ExEM
PRKCE	2.10054e-48	0.612473	0.597	0.439	4.20107e-45	2	ExEM
DCC	6.0192e-48	0.338078	0.555	0.41	1.20384e-44	2	ExEM
CHST11	2.41109e-47	0.37909	0.725	0.557	4.82218e-44	2	ExEM
KDR	6.90562e-47	0.307103	0.693	0.518	1.38112e-43	2	ExEM
SVIL	1.67216e-46	0.475601	0.703	0.583	3.34432e-43	2	ExEM
MYO1D	2.27704e-44	0.433876	0.719	0.607	4.55409e-41	2	ExEM
CADM1	9.87522e-44	0.376105	0.69	0.531	1.97504e-40	2	ExEM
CENPF	1.84369e-43	0.422824	0.892	0.778	3.68737e-40	2	ExEM
KALRN	4.11285e-42	0.394877	0.624	0.469	8.22569e-39	2	ExEM
TSHZ3	6.52658e-42	0.469156	0.569	0.392	1.30532e-38	2	ExEM
CDK1	1.094e-39	0.395817	0.77	0.642	2.18799e-36	2	ExEM
LHFPL6	2.68869e-39	0.256414	0.663	0.499	5.37738e-36	2	ExEM
WIPF1	2.01255e-36	0.41121	0.606	0.466	4.0251e-33	2	ExEM
PELI2	2.25955e-36	0.426193	0.647	0.516	4.51911e-33	2	ExEM
FABP7	2.5126e-36	1.0017	0.511	0.371	5.02519e-33	2	ExEM
DIAPH3	1.69907e-35	0.373064	0.812	0.688	3.39814e-32	2	ExEM
PLIN2	2.10196e-35	0.336781	0.749	0.614	4.20392e-32	2	ExEM
THSD7A	2.45701e-34	0.446529	0.508	0.343	4.91402e-31	2	ExEM
EPHA7	3.17385e-33	0.298814	0.623	0.472	6.34771e-30	2	ExEM
LRRC32	7.92194e-33	0.375755	0.54	0.412	1.58439e-29	2	ExEM
ZC2HC1A	9.96948e-32	0.39304	0.626	0.511	1.9939e-28	2	ExEM
RIPOR2	4.21849e-31	0.5443	0.487	0.323	8.43698e-28	2	ExEM
AFAP1L2	5.02652e-30	0.447639	0.53	0.383	1.0053e-26	2	ExEM
LINC01170	3.48016e-29	0.332891	0.529	0.387	6.96031e-26	2	ExEM
PTPRG	5.18627e-29	0.307901	0.964	0.924	1.03725e-25	2	ExEM
DACH2	2.5897e-28	0.705506	0.477	0.327	5.1794e-25	2	ExEM
PKIA	5.05236e-28	0.372094	0.606	0.489	1.01047e-24	2	ExEM
TRPV2	3.30773e-27	0.311167	0.423	0.24	6.61547e-24	2	ExEM
GPR155	1.13599e-26	0.366112	0.448	0.285	2.27198e-23	2	ExEM
ATF7IP2	5.28562e-25	0.496855	0.636	0.552	1.05712e-21	2	ExEM
PBX3	1.16985e-23	0.358458	0.769	0.678	2.3397e-20	2	ExEM
PMP22	6.8769e-23	0.389519	0.511	0.391	1.37538e-19	2	ExEM
DGKB	1.09097e-21	0.540746	0.532	0.442	2.18194e-18	2	ExEM
SERINC5	4.45954e-21	0.269172	0.812	0.761	8.91908e-18	2	ExEM
CTTNBP2	3.8492e-19	0.386468	0.489	0.341	7.69839e-16	2	ExEM
DCAF6	6.60474e-19	0.312942	0.653	0.574	1.32095e-15	2	ExEM
MKI67	6.74795e-19	0.279	0.711	0.638	1.34959e-15	2	ExEM
DPF3	1.52593e-18	0.294597	0.491	0.403	3.05187e-15	2	ExEM
ASPM	2.47985e-18	0.296511	0.718	0.64	4.95969e-15	2	ExEM
TPX2	2.7999e-16	0.272271	0.782	0.718	5.5998e-13	2	ExEM
PRDM6	1.00099e-15	0.348407	0.567	0.471	2.00198e-12	2	ExEM
AC023469.2	1.78485e-15	0.517452	0.453	0.303	3.56969e-12	2	ExEM
ADAMTS6	1.06014e-13	0.376036	0.537	0.448	2.12029e-10	2	ExEM
HIST1H1D	2.59166e-11	0.36941	0.582	0.528	5.18332e-08	2	ExEM
SH3RF3	3.20937e-11	0.261639	0.44	0.368	6.41873e-08	2	ExEM
AC068587.4	7.73011e-10	0.254892	0.893	0.818	1.54602e-06	2	ExEM
COL11A1	8.53748e-10	0.261715	0.356	0.232	1.7075e-06	2	ExEM
PRRX1	4.03757e-09	0.461061	0.278	0.275	8.07513e-06	2	ExEM
HIST1H4C	8.4585e-08	0.3357	0.93	0.909	0.00016917	2	ExEM
BACH2	2.89084e-07	0.332126	0.505	0.453	0.000578168	2	ExEM
PCDH15	1.44521e-06	0.298072	0.353	0.243	0.00289041	2	ExEM
HIST1H1A	2.56832e-05	0.301394	0.708	0.687	0.0513663	2	ExEM
LINC02381	0.000138259	0.28712	0.47	0.402	0.276519	2	ExEM
BEX1	0.00261114	0.307777	0.654	0.668	1	2	ExEM
CST1	0	3.46491	0.888	0.592	0	3	Yolk-Sac / Hypoblast
APOA1	0	2.56303	0.94	0.693	0	3	Yolk-Sac / Hypoblast
CST4	0	2.09747	0.781	0.508	0	3	Yolk-Sac / Hypoblast
SLC2A3	0	2.08474	0.968	0.759	0	3	Yolk-Sac / Hypoblast
APOA2	0	2.07719	0.902	0.581	0	3	Yolk-Sac / Hypoblast
APOC1	0	1.87087	0.972	0.835	0	3	Yolk-Sac / Hypoblast
SLC7A5	0	1.71302	0.886	0.684	0	3	Yolk-Sac / Hypoblast
FN1	0	1.65569	0.987	0.851	0	3	Yolk-Sac / Hypoblast
LAMA1	0	1.60338	0.94	0.645	0	3	Yolk-Sac / Hypoblast
CDH2	0	1.6024	0.953	0.641	0	3	Yolk-Sac / Hypoblast
FGF13	0	1.51826	0.904	0.643	0	3	Yolk-Sac / Hypoblast
S100A16	0	1.47036	0.837	0.43	0	3	Yolk-Sac / Hypoblast
FAM184A	0	1.42941	0.827	0.328	0	3	Yolk-Sac / Hypoblast
SSBP3	0	1.41939	0.943	0.766	0	3	Yolk-Sac / Hypoblast
TNNC1	0	1.41389	0.783	0.413	0	3	Yolk-Sac / Hypoblast
APOE	0	1.3911	0.929	0.714	0	3	Yolk-Sac / Hypoblast
CCKBR	0	1.33137	0.818	0.462	0	3	Yolk-Sac / Hypoblast
PRDM1	0	1.30271	0.78	0.367	0	3	Yolk-Sac / Hypoblast
PCBD1	0	1.20206	0.895	0.593	0	3	Yolk-Sac / Hypoblast
SOX17	0	1.12984	0.786	0.395	0	3	Yolk-Sac / Hypoblast
MGST2	0	1.11156	0.897	0.582	0	3	Yolk-Sac / Hypoblast
EPCAM	0	1.09961	0.922	0.616	0	3	Yolk-Sac / Hypoblast
FTH1	0	1.0401	0.996	0.996	0	3	Yolk-Sac / Hypoblast
SLCO2A1	9.06862e-308	1.04944	0.775	0.454	1.81372e-304	3	Yolk-Sac / Hypoblast
GPX2	5.77942e-306	1.01339	0.712	0.341	1.15588e-302	3	Yolk-Sac / Hypoblast
ADD3	6.1832e-306	1.12405	0.899	0.663	1.23664e-302	3	Yolk-Sac / Hypoblast
SERPINE2	1.06247e-304	1.54589	0.906	0.73	2.12494e-301	3	Yolk-Sac / Hypoblast
SPINT2	1.52188e-298	1.06827	0.929	0.659	3.04377e-295	3	Yolk-Sac / Hypoblast
FOXA2	3.53007e-297	0.918927	0.732	0.385	7.06014e-294	3	Yolk-Sac / Hypoblast
MGAT5	4.1735e-297	1.56093	0.837	0.535	8.347e-294	3	Yolk-Sac / Hypoblast
CLTRN	2.65186e-296	0.802996	0.658	0.314	5.30372e-293	3	Yolk-Sac / Hypoblast
AC084816.1	5.04265e-295	1.35928	0.745	0.457	1.00853e-291	3	Yolk-Sac / Hypoblast
HMOX1	4.57531e-285	1.22616	0.734	0.395	9.15062e-282	3	Yolk-Sac / Hypoblast
PODXL	1.04738e-278	1.28423	0.937	0.777	2.09475e-275	3	Yolk-Sac / Hypoblast
TMSB10	4.17191e-275	0.670876	0.995	0.998	8.34381e-272	3	Yolk-Sac / Hypoblast
CXCR4	2.19883e-272	0.807748	0.639	0.259	4.39766e-269	3	Yolk-Sac / Hypoblast
FOXQ1	8.4837e-266	0.644959	0.609	0.276	1.69674e-262	3	Yolk-Sac / Hypoblast
PTGR1	1.42409e-263	1.56485	0.851	0.593	2.84819e-260	3	Yolk-Sac / Hypoblast
FBLN2	5.24521e-262	0.956494	0.765	0.472	1.04904e-258	3	Yolk-Sac / Hypoblast
RGS5	2.0027e-261	1.5227	0.844	0.596	4.00539e-258	3	Yolk-Sac / Hypoblast
S100A10	3.52676e-257	1.33814	0.964	0.916	7.05352e-254	3	Yolk-Sac / Hypoblast
TMEM141	4.11892e-254	1.13207	0.898	0.717	8.23784e-251	3	Yolk-Sac / Hypoblast
GATA4	1.23007e-253	1.14128	0.836	0.588	2.46013e-250	3	Yolk-Sac / Hypoblast
CKB	1.13586e-248	1.46436	0.952	0.851	2.27171e-245	3	Yolk-Sac / Hypoblast
VAMP8	2.50361e-248	1.09389	0.885	0.679	5.00722e-245	3	Yolk-Sac / Hypoblast
TUBB3	2.01911e-244	1.13758	0.893	0.688	4.03821e-241	3	Yolk-Sac / Hypoblast
KITLG	5.93647e-242	1.06468	0.725	0.441	1.18729e-238	3	Yolk-Sac / Hypoblast
ST8SIA4	3.8097e-241	0.523674	0.602	0.278	7.6194e-238	3	Yolk-Sac / Hypoblast
IHH	4.48435e-240	0.619533	0.594	0.231	8.9687e-237	3	Yolk-Sac / Hypoblast
FAM122C	2.64576e-239	0.992372	0.718	0.352	5.29152e-236	3	Yolk-Sac / Hypoblast
SLC3A2	1.74788e-238	1.20819	0.94	0.839	3.49575e-235	3	Yolk-Sac / Hypoblast
IGFBP5	2.77147e-233	1.56161	0.689	0.412	5.54294e-230	3	Yolk-Sac / Hypoblast
FGFR1	1.31613e-231	0.998013	0.943	0.842	2.63226e-228	3	Yolk-Sac / Hypoblast
AC068633.1	8.02822e-228	1.01785	0.668	0.401	1.60564e-224	3	Yolk-Sac / Hypoblast
S100Z	5.69656e-227	0.656813	0.631	0.361	1.13931e-223	3	Yolk-Sac / Hypoblast
LINC00261	5.98739e-220	0.847531	0.659	0.321	1.19748e-216	3	Yolk-Sac / Hypoblast
RASGEF1B	5.83141e-218	1.03584	0.724	0.44	1.16628e-214	3	Yolk-Sac / Hypoblast
B4GALT1	8.11966e-218	0.837606	0.768	0.451	1.62393e-214	3	Yolk-Sac / Hypoblast
DUSP4	3.98653e-217	0.739368	0.648	0.347	7.97306e-214	3	Yolk-Sac / Hypoblast
COL9A2	1.83815e-216	0.964292	0.707	0.406	3.6763e-213	3	Yolk-Sac / Hypoblast
PPFIBP2	1.91158e-215	0.857447	0.699	0.375	3.82316e-212	3	Yolk-Sac / Hypoblast
ARHGAP24	3.41775e-211	0.915667	0.743	0.387	6.8355e-208	3	Yolk-Sac / Hypoblast
MCC	1.77545e-210	1.02789	0.879	0.66	3.55091e-207	3	Yolk-Sac / Hypoblast
LINC00348	7.23528e-210	1.01749	0.643	0.318	1.44706e-206	3	Yolk-Sac / Hypoblast
P3H2	3.98798e-208	0.861669	0.802	0.49	7.97595e-205	3	Yolk-Sac / Hypoblast
EPSTI1	2.38672e-207	0.889507	0.685	0.339	4.77343e-204	3	Yolk-Sac / Hypoblast
LINC01405	4.97557e-207	0.985001	0.788	0.54	9.95114e-204	3	Yolk-Sac / Hypoblast
GATA6	3.2532e-205	0.890256	0.886	0.686	6.50639e-202	3	Yolk-Sac / Hypoblast
EPHA4	6.4022e-205	0.890764	0.813	0.542	1.28044e-201	3	Yolk-Sac / Hypoblast
S100A14	2.32002e-201	1.24308	0.69	0.415	4.64005e-198	3	Yolk-Sac / Hypoblast
CAMK2D	3.93822e-200	0.885739	0.828	0.552	7.87644e-197	3	Yolk-Sac / Hypoblast
CST3	8.76618e-198	1.00325	0.821	0.583	1.75324e-194	3	Yolk-Sac / Hypoblast
EDA	1.6172e-197	1.46404	0.824	0.626	3.23439e-194	3	Yolk-Sac / Hypoblast
FLRT3	1.82215e-196	0.966501	0.779	0.519	3.64431e-193	3	Yolk-Sac / Hypoblast
RAB17	1.37217e-195	0.615675	0.632	0.354	2.74434e-192	3	Yolk-Sac / Hypoblast
COL4A1	2.25568e-195	0.821332	0.908	0.675	4.51135e-192	3	Yolk-Sac / Hypoblast
CST2	7.28898e-190	0.503397	0.562	0.273	1.4578e-186	3	Yolk-Sac / Hypoblast
PEG10	7.38449e-190	1.50665	0.832	0.656	1.4769e-186	3	Yolk-Sac / Hypoblast
KRT18	9.68526e-190	0.758535	0.99	0.965	1.93705e-186	3	Yolk-Sac / Hypoblast
STMN2	1.81842e-189	0.356421	0.542	0.25	3.63683e-186	3	Yolk-Sac / Hypoblast
AC012501.2	3.06368e-189	0.772394	0.631	0.327	6.12735e-186	3	Yolk-Sac / Hypoblast
CD177	2.86078e-187	0.541602	0.584	0.332	5.72156e-184	3	Yolk-Sac / Hypoblast
TMEM150C	1.65495e-184	0.530167	0.562	0.255	3.3099e-181	3	Yolk-Sac / Hypoblast
FOXP2	7.03721e-182	0.814942	0.604	0.334	1.40744e-178	3	Yolk-Sac / Hypoblast
TMEM135	4.83452e-179	0.952745	0.819	0.603	9.66904e-176	3	Yolk-Sac / Hypoblast
NRG1	6.49731e-177	0.640094	0.627	0.326	1.29946e-173	3	Yolk-Sac / Hypoblast
ID1	7.91737e-176	0.87727	0.905	0.691	1.58347e-172	3	Yolk-Sac / Hypoblast
ELMO1	2.71979e-174	0.848176	0.779	0.494	5.43958e-171	3	Yolk-Sac / Hypoblast
FGF17	5.97511e-174	0.896553	0.666	0.455	1.19502e-170	3	Yolk-Sac / Hypoblast
COL18A1	1.09085e-172	0.89363	0.91	0.772	2.1817e-169	3	Yolk-Sac / Hypoblast
RSPO3	4.04039e-171	1.09369	0.702	0.473	8.08077e-168	3	Yolk-Sac / Hypoblast
ADM	4.17954e-169	0.731255	0.674	0.41	8.35907e-166	3	Yolk-Sac / Hypoblast
FZD4	1.64516e-168	0.640098	0.61	0.352	3.29033e-165	3	Yolk-Sac / Hypoblast
COL4A2	6.47869e-168	0.69061	0.929	0.722	1.29574e-164	3	Yolk-Sac / Hypoblast
MCF2L2	1.04936e-165	0.751858	0.732	0.486	2.09872e-162	3	Yolk-Sac / Hypoblast
TCN2	1.47575e-165	0.739391	0.659	0.412	2.95149e-162	3	Yolk-Sac / Hypoblast
SFRP1	2.76413e-164	0.643512	0.757	0.455	5.52827e-161	3	Yolk-Sac / Hypoblast
IGFBP6	6.48861e-160	0.806196	0.606	0.338	1.29772e-156	3	Yolk-Sac / Hypoblast
FRAS1	9.10412e-160	0.862847	0.844	0.636	1.82082e-156	3	Yolk-Sac / Hypoblast
PCAT14	2.04337e-159	0.748056	0.806	0.602	4.08675e-156	3	Yolk-Sac / Hypoblast
NRCAM	2.74563e-155	0.887128	0.663	0.378	5.49125e-152	3	Yolk-Sac / Hypoblast
DNAJC15	2.54111e-153	0.922352	0.796	0.588	5.08222e-150	3	Yolk-Sac / Hypoblast
LMNTD1	8.73859e-151	0.403141	0.554	0.353	1.74772e-147	3	Yolk-Sac / Hypoblast
NKD1	1.54361e-150	0.700273	0.742	0.541	3.08722e-147	3	Yolk-Sac / Hypoblast
BMP6	3.99423e-150	1.06577	0.606	0.364	7.98846e-147	3	Yolk-Sac / Hypoblast
APOA4	8.34978e-150	0.427254	0.486	0.175	1.66996e-146	3	Yolk-Sac / Hypoblast
CLDN6	5.15533e-149	0.671772	0.903	0.694	1.03107e-145	3	Yolk-Sac / Hypoblast
KRT8	9.09504e-148	0.616591	0.987	0.943	1.81901e-144	3	Yolk-Sac / Hypoblast
CDH12	9.76804e-146	0.61683	0.527	0.272	1.95361e-142	3	Yolk-Sac / Hypoblast
FBN2	6.92686e-145	0.748861	0.868	0.69	1.38537e-141	3	Yolk-Sac / Hypoblast
HNF4A	1.12579e-143	0.675077	0.591	0.333	2.25158e-140	3	Yolk-Sac / Hypoblast
FMN2	1.41618e-143	0.669379	0.604	0.384	2.83235e-140	3	Yolk-Sac / Hypoblast
DKK1	1.65244e-143	0.606677	0.653	0.483	3.30487e-140	3	Yolk-Sac / Hypoblast
ZNF600	3.2361e-143	0.632598	0.652	0.441	6.4722e-140	3	Yolk-Sac / Hypoblast
PATJ	1.61457e-142	0.679665	0.748	0.462	3.22914e-139	3	Yolk-Sac / Hypoblast
LY6E	1.8645e-142	0.794885	0.903	0.786	3.729e-139	3	Yolk-Sac / Hypoblast
ZNF611	2.91383e-142	0.763831	0.815	0.634	5.82766e-139	3	Yolk-Sac / Hypoblast
EOMES	2.45851e-140	0.483	0.69	0.504	4.91703e-137	3	Yolk-Sac / Hypoblast
LRIG3	5.31363e-136	0.539477	0.629	0.407	1.06273e-132	3	Yolk-Sac / Hypoblast
S100A11	8.5561e-136	0.639868	0.987	0.951	1.71122e-132	3	Yolk-Sac / Hypoblast
LCN15	1.18969e-135	1.2127	0.515	0.251	2.37937e-132	3	Yolk-Sac / Hypoblast
S100A13	3.67277e-135	0.74463	0.905	0.81	7.34554e-132	3	Yolk-Sac / Hypoblast
HNF1B	8.56817e-134	0.738847	0.574	0.299	1.71363e-130	3	Yolk-Sac / Hypoblast
ANXA2	1.44775e-131	0.637417	0.946	0.832	2.89551e-128	3	Yolk-Sac / Hypoblast
CYB5A	2.1466e-131	1.04697	0.885	0.788	4.29321e-128	3	Yolk-Sac / Hypoblast
DSCAM	1.64503e-130	0.603319	0.567	0.38	3.29006e-127	3	Yolk-Sac / Hypoblast
FZD5	1.77601e-130	0.67116	0.599	0.387	3.55202e-127	3	Yolk-Sac / Hypoblast
HPGD	8.08779e-128	0.718206	0.635	0.399	1.61756e-124	3	Yolk-Sac / Hypoblast
MYOF	1.40268e-127	0.611119	0.672	0.42	2.80536e-124	3	Yolk-Sac / Hypoblast
SLC7A7	1.75102e-127	0.63886	0.596	0.374	3.50204e-124	3	Yolk-Sac / Hypoblast
HAS2	3.84532e-127	0.646128	0.928	0.79	7.69064e-124	3	Yolk-Sac / Hypoblast
DUSP6	9.93971e-127	0.614013	0.707	0.534	1.98794e-123	3	Yolk-Sac / Hypoblast
LINC02413	1.41773e-126	0.660579	0.586	0.346	2.83546e-123	3	Yolk-Sac / Hypoblast
REEP6	4.13741e-126	0.45887	0.557	0.327	8.27483e-123	3	Yolk-Sac / Hypoblast
PPM1H	1.46704e-123	0.62395	0.752	0.54	2.93407e-120	3	Yolk-Sac / Hypoblast
FNDC3B	2.10961e-123	0.704957	0.932	0.819	4.21921e-120	3	Yolk-Sac / Hypoblast
CDKN1C	1.05847e-122	0.800141	0.621	0.366	2.11694e-119	3	Yolk-Sac / Hypoblast
AC108052.1	9.53489e-121	0.59832	0.642	0.462	1.90698e-117	3	Yolk-Sac / Hypoblast
CTSV	3.0003e-118	0.504882	0.865	0.686	6.00059e-115	3	Yolk-Sac / Hypoblast
SAT1	8.8166e-117	0.641961	0.771	0.545	1.76332e-113	3	Yolk-Sac / Hypoblast
LIMCH1	1.15372e-114	0.680892	0.633	0.419	2.30743e-111	3	Yolk-Sac / Hypoblast
FTL	2.21582e-113	0.388503	0.996	0.996	4.43164e-110	3	Yolk-Sac / Hypoblast
DLGAP2	7.38986e-113	0.507225	0.596	0.355	1.47797e-109	3	Yolk-Sac / Hypoblast
LHX1	8.92035e-112	0.333513	0.65	0.486	1.78407e-108	3	Yolk-Sac / Hypoblast
GASK1B	1.02014e-110	0.544181	0.554	0.359	2.04029e-107	3	Yolk-Sac / Hypoblast
MIR302CHG	2.51895e-110	0.719653	0.934	0.835	5.03789e-107	3	Yolk-Sac / Hypoblast
SGIP1	2.21645e-109	0.58526	0.515	0.3	4.43291e-106	3	Yolk-Sac / Hypoblast
VCAN	5.39603e-109	0.510959	0.948	0.874	1.07921e-105	3	Yolk-Sac / Hypoblast
FRZB	1.97896e-107	0.578224	0.641	0.395	3.95792e-104	3	Yolk-Sac / Hypoblast
GATA3	1.50975e-106	0.595144	0.641	0.407	3.01951e-103	3	Yolk-Sac / Hypoblast
GPR55	1.52196e-105	0.331243	0.514	0.309	3.04393e-102	3	Yolk-Sac / Hypoblast
FOLR1	2.04484e-104	0.438773	0.51	0.278	4.08967e-101	3	Yolk-Sac / Hypoblast
POT1-AS1	3.95372e-104	0.795228	0.646	0.478	7.90744e-101	3	Yolk-Sac / Hypoblast
LAMB1	6.10828e-104	0.572064	0.789	0.613	1.22166e-100	3	Yolk-Sac / Hypoblast
AC068051.1	1.59349e-103	0.63365	0.562	0.345	3.18698e-100	3	Yolk-Sac / Hypoblast
PLK2	1.7499e-103	0.276152	0.516	0.315	3.49981e-100	3	Yolk-Sac / Hypoblast
AC099520.1	4.04206e-103	0.370369	0.477	0.275	8.08412e-100	3	Yolk-Sac / Hypoblast
LGR5	1.94367e-102	0.359434	0.656	0.477	3.88734e-99	3	Yolk-Sac / Hypoblast
PDE10A	3.22636e-102	0.54049	0.59	0.368	6.45271e-99	3	Yolk-Sac / Hypoblast
MBNL3	1.31788e-101	0.369528	0.639	0.401	2.63577e-98	3	Yolk-Sac / Hypoblast
ODC1	1.49552e-101	0.606326	0.751	0.62	2.99104e-98	3	Yolk-Sac / Hypoblast
TPK1	1.93875e-101	0.320524	0.582	0.389	3.8775e-98	3	Yolk-Sac / Hypoblast
DSP	4.58372e-98	0.521208	0.89	0.753	9.16744e-95	3	Yolk-Sac / Hypoblast
APOB	8.87886e-98	0.337767	0.548	0.334	1.77577e-94	3	Yolk-Sac / Hypoblast
GALNT17	1.95556e-97	0.696605	0.83	0.677	3.91112e-94	3	Yolk-Sac / Hypoblast
NQO1	2.37765e-96	0.442529	0.646	0.419	4.7553e-93	3	Yolk-Sac / Hypoblast
KIF26B	7.92045e-96	0.50371	0.903	0.748	1.58409e-92	3	Yolk-Sac / Hypoblast
DIO3	1.10017e-95	0.444296	0.535	0.343	2.20034e-92	3	Yolk-Sac / Hypoblast
PDZK1	1.6551e-95	0.262876	0.475	0.267	3.31021e-92	3	Yolk-Sac / Hypoblast
CADPS	1.74514e-95	0.59181	0.617	0.419	3.49029e-92	3	Yolk-Sac / Hypoblast
AC074237.1	2.90688e-95	0.593221	0.511	0.291	5.81377e-92	3	Yolk-Sac / Hypoblast
GSN	2.88001e-93	0.570264	0.629	0.416	5.76001e-90	3	Yolk-Sac / Hypoblast
PORCN	1.23115e-92	0.407799	0.51	0.32	2.46229e-89	3	Yolk-Sac / Hypoblast
ID3	4.44965e-92	0.599819	0.888	0.73	8.89929e-89	3	Yolk-Sac / Hypoblast
DPP4	4.76636e-92	0.367172	0.54	0.366	9.53272e-89	3	Yolk-Sac / Hypoblast
RNASE1	2.82428e-91	0.532619	0.538	0.377	5.64855e-88	3	Yolk-Sac / Hypoblast
ARHGAP18	9.05294e-90	0.425224	0.505	0.288	1.81059e-86	3	Yolk-Sac / Hypoblast
NHS	1.70524e-89	0.540334	0.74	0.528	3.41048e-86	3	Yolk-Sac / Hypoblast
CLDN7	5.02048e-89	0.48631	0.732	0.533	1.0041e-85	3	Yolk-Sac / Hypoblast
SLC2A1	2.30183e-88	0.546937	0.761	0.609	4.60365e-85	3	Yolk-Sac / Hypoblast
CRHBP	1.39577e-87	0.586991	0.616	0.504	2.79154e-84	3	Yolk-Sac / Hypoblast
SHISA9	2.62231e-87	0.619601	0.643	0.482	5.24461e-84	3	Yolk-Sac / Hypoblast
ROR2	4.12534e-87	0.578653	0.824	0.673	8.25068e-84	3	Yolk-Sac / Hypoblast
MAML3	5.92558e-87	0.549618	0.85	0.676	1.18512e-83	3	Yolk-Sac / Hypoblast
HS6ST3	1.23983e-86	0.777039	0.566	0.378	2.47965e-83	3	Yolk-Sac / Hypoblast
HNF1A-AS1	6.21267e-86	0.558443	0.495	0.261	1.24253e-82	3	Yolk-Sac / Hypoblast
ATP1B1	1.12036e-84	0.547164	0.773	0.621	2.24072e-81	3	Yolk-Sac / Hypoblast
F10	3.24258e-83	0.35414	0.483	0.284	6.48517e-80	3	Yolk-Sac / Hypoblast
LINC01170	3.21057e-82	0.430976	0.562	0.383	6.42114e-79	3	Yolk-Sac / Hypoblast
HS3ST4	8.62037e-82	0.486587	0.579	0.417	1.72407e-78	3	Yolk-Sac / Hypoblast
MITF	1.44343e-81	0.473882	0.531	0.356	2.88685e-78	3	Yolk-Sac / Hypoblast
ZIC2	2.64073e-78	0.285546	0.583	0.433	5.28146e-75	3	Yolk-Sac / Hypoblast
GJA4	1.37891e-77	0.478801	0.478	0.276	2.75782e-74	3	Yolk-Sac / Hypoblast
DENND2C	6.88164e-77	0.736165	0.571	0.43	1.37633e-73	3	Yolk-Sac / Hypoblast
VIL1	1.1415e-76	0.399702	0.479	0.291	2.283e-73	3	Yolk-Sac / Hypoblast
BTG2	6.47573e-76	0.320633	0.466	0.262	1.29515e-72	3	Yolk-Sac / Hypoblast
SLC35D1	3.51907e-75	0.43502	0.543	0.369	7.03813e-72	3	Yolk-Sac / Hypoblast
FST	8.05558e-75	0.461846	0.665	0.518	1.61112e-71	3	Yolk-Sac / Hypoblast
PLPP3	2.13605e-74	0.479311	0.742	0.575	4.2721e-71	3	Yolk-Sac / Hypoblast
MYO9A	1.37824e-73	0.518565	0.691	0.516	2.75648e-70	3	Yolk-Sac / Hypoblast
TSPEAR	2.30876e-71	0.287115	0.543	0.375	4.61753e-68	3	Yolk-Sac / Hypoblast
KHDRBS2	1.54229e-70	0.50898	0.557	0.374	3.08458e-67	3	Yolk-Sac / Hypoblast
MAST4	6.79944e-70	0.460328	0.609	0.433	1.35989e-66	3	Yolk-Sac / Hypoblast
GSTP1	7.46604e-69	0.320198	0.993	0.994	1.49321e-65	3	Yolk-Sac / Hypoblast
LINC00571	4.17016e-68	0.297503	0.443	0.287	8.34032e-65	3	Yolk-Sac / Hypoblast
RHOC	7.841e-67	0.402739	0.825	0.702	1.5682e-63	3	Yolk-Sac / Hypoblast
CADM2	8.80598e-67	0.316434	0.586	0.401	1.7612e-63	3	Yolk-Sac / Hypoblast
CTNND2	1.70354e-66	0.407373	0.763	0.574	3.40707e-63	3	Yolk-Sac / Hypoblast
LRP2	1.71526e-66	0.616307	0.551	0.431	3.43052e-63	3	Yolk-Sac / Hypoblast
GSTA2	3.93254e-64	0.310304	0.474	0.32	7.86508e-61	3	Yolk-Sac / Hypoblast
GRIN2B	7.67302e-63	0.412041	0.536	0.397	1.5346e-59	3	Yolk-Sac / Hypoblast
BMP2	8.03651e-63	0.469146	0.612	0.483	1.6073e-59	3	Yolk-Sac / Hypoblast
GLIS3	5.31615e-62	0.759622	0.454	0.279	1.06323e-58	3	Yolk-Sac / Hypoblast
AKR1D1	1.87487e-61	0.320111	0.458	0.3	3.74974e-58	3	Yolk-Sac / Hypoblast
FUT8	2.9029e-61	0.359379	0.717	0.538	5.8058e-58	3	Yolk-Sac / Hypoblast
GALNT18	7.21926e-61	0.355079	0.484	0.321	1.44385e-57	3	Yolk-Sac / Hypoblast
BEX5	8.76858e-61	0.466068	0.509	0.372	1.75372e-57	3	Yolk-Sac / Hypoblast
ABCA1	1.79261e-60	0.371183	0.556	0.378	3.58523e-57	3	Yolk-Sac / Hypoblast
NODAL	2.02343e-60	0.609848	0.641	0.539	4.04686e-57	3	Yolk-Sac / Hypoblast
COL4A6	6.62511e-60	0.451183	0.746	0.595	1.32502e-56	3	Yolk-Sac / Hypoblast
EPHA6	5.92738e-58	0.569905	0.543	0.419	1.18548e-54	3	Yolk-Sac / Hypoblast
C2orf88	7.72675e-58	0.377832	0.455	0.325	1.54535e-54	3	Yolk-Sac / Hypoblast
PTPRM	2.51947e-57	0.337884	0.698	0.514	5.03894e-54	3	Yolk-Sac / Hypoblast
SYTL5	1.62683e-56	0.53177	0.563	0.414	3.25367e-53	3	Yolk-Sac / Hypoblast
NEDD4L	4.27122e-56	0.529641	0.652	0.517	8.54244e-53	3	Yolk-Sac / Hypoblast
AK4	3.66034e-54	0.37295	0.646	0.498	7.32067e-51	3	Yolk-Sac / Hypoblast
DYNLT3	5.18698e-54	0.449525	0.576	0.444	1.0374e-50	3	Yolk-Sac / Hypoblast
CCDC141	9.3163e-54	0.441334	0.509	0.392	1.86326e-50	3	Yolk-Sac / Hypoblast
GNG2	1.2257e-53	0.428921	0.661	0.543	2.45141e-50	3	Yolk-Sac / Hypoblast
PKP2	2.50463e-53	0.282717	0.733	0.542	5.00925e-50	3	Yolk-Sac / Hypoblast
EFNA5	5.65366e-52	0.507697	0.688	0.55	1.13073e-48	3	Yolk-Sac / Hypoblast
MSX2	5.74592e-51	0.360059	0.558	0.411	1.14918e-47	3	Yolk-Sac / Hypoblast
TRABD2B	5.6289e-49	0.561995	0.65	0.573	1.12578e-45	3	Yolk-Sac / Hypoblast
AHNAK	1.07738e-48	0.261419	0.781	0.612	2.15476e-45	3	Yolk-Sac / Hypoblast
PRDX1	1.87286e-48	0.308116	0.993	0.989	3.74572e-45	3	Yolk-Sac / Hypoblast
EPB41L3	3.53069e-48	0.375153	0.557	0.435	7.06138e-45	3	Yolk-Sac / Hypoblast
DGKK	1.27297e-47	0.302837	0.462	0.359	2.54594e-44	3	Yolk-Sac / Hypoblast
LIFR	3.76602e-47	0.356445	0.766	0.663	7.53203e-44	3	Yolk-Sac / Hypoblast
KCNJ16	4.22231e-45	0.462922	0.455	0.284	8.44462e-42	3	Yolk-Sac / Hypoblast
ANKRD1	2.57693e-44	0.380014	0.453	0.351	5.15387e-41	3	Yolk-Sac / Hypoblast
GPC3	4.82152e-44	0.514763	0.734	0.661	9.64304e-41	3	Yolk-Sac / Hypoblast
SMAD6	8.18552e-44	0.528887	0.583	0.499	1.6371e-40	3	Yolk-Sac / Hypoblast
ADCY2	3.41274e-41	0.381108	0.647	0.561	6.82549e-38	3	Yolk-Sac / Hypoblast
PIK3R1	4.75441e-41	0.291908	0.667	0.56	9.50882e-38	3	Yolk-Sac / Hypoblast
ERBB4	5.12482e-41	0.414339	0.523	0.398	1.02496e-37	3	Yolk-Sac / Hypoblast
AL050309.1	7.25358e-41	0.408965	0.615	0.481	1.45072e-37	3	Yolk-Sac / Hypoblast
WFDC2	3.91494e-40	0.551187	0.646	0.554	7.82989e-37	3	Yolk-Sac / Hypoblast
RAB25	6.11934e-40	0.399952	0.496	0.341	1.22387e-36	3	Yolk-Sac / Hypoblast
ELL2	2.73246e-39	0.263874	0.565	0.44	5.46491e-36	3	Yolk-Sac / Hypoblast
ANXA3	4.0096e-39	0.365193	0.497	0.363	8.01921e-36	3	Yolk-Sac / Hypoblast
NRXN3	1.03826e-38	0.321478	0.656	0.52	2.07653e-35	3	Yolk-Sac / Hypoblast
CD99	1.11437e-37	0.26917	0.839	0.727	2.22874e-34	3	Yolk-Sac / Hypoblast
RBM47	1.11793e-37	0.304938	0.699	0.565	2.23586e-34	3	Yolk-Sac / Hypoblast
SEMA5A	2.24635e-37	0.438111	0.579	0.462	4.49269e-34	3	Yolk-Sac / Hypoblast
RGS6	7.2211e-37	0.259381	0.423	0.303	1.44422e-33	3	Yolk-Sac / Hypoblast
FAM155A	4.68457e-36	0.555077	0.702	0.6	9.36915e-33	3	Yolk-Sac / Hypoblast
UNC5D	5.18988e-35	0.441224	0.672	0.58	1.03798e-31	3	Yolk-Sac / Hypoblast
COL23A1	7.28847e-34	0.342537	0.616	0.489	1.45769e-30	3	Yolk-Sac / Hypoblast
LYPD6B	9.08589e-34	0.255753	0.524	0.413	1.81718e-30	3	Yolk-Sac / Hypoblast
MYO3B	4.47071e-33	0.266401	0.429	0.319	8.94142e-30	3	Yolk-Sac / Hypoblast
TTN	9.53212e-33	0.341699	0.484	0.413	1.90642e-29	3	Yolk-Sac / Hypoblast
DOK6	1.21423e-32	0.411739	0.55	0.453	2.42846e-29	3	Yolk-Sac / Hypoblast
ESRRG	1.27513e-32	0.468219	0.437	0.306	2.55026e-29	3	Yolk-Sac / Hypoblast
CSMD3	3.32416e-32	0.261399	0.429	0.334	6.64832e-29	3	Yolk-Sac / Hypoblast
LEFTY1	1.72383e-31	0.282191	0.545	0.446	3.44767e-28	3	Yolk-Sac / Hypoblast
TBX3	1.62541e-30	0.367719	0.647	0.574	3.25081e-27	3	Yolk-Sac / Hypoblast
ANK2	2.6849e-30	0.446721	0.772	0.71	5.3698e-27	3	Yolk-Sac / Hypoblast
AC044810.2	9.1484e-30	0.391312	0.488	0.397	1.82968e-26	3	Yolk-Sac / Hypoblast
ANXA4	2.76654e-29	0.40892	0.461	0.353	5.53307e-26	3	Yolk-Sac / Hypoblast
ADAMTS19	6.26094e-29	0.471237	0.65	0.579	1.25219e-25	3	Yolk-Sac / Hypoblast
AL365295.1	1.13132e-27	0.395791	0.486	0.387	2.26264e-24	3	Yolk-Sac / Hypoblast
GUCA2A	2.46041e-26	0.339625	0.375	0.217	4.92081e-23	3	Yolk-Sac / Hypoblast
AL121578.3	6.34111e-23	0.430523	0.458	0.372	1.26822e-19	3	Yolk-Sac / Hypoblast
TTR	8.8003e-23	0.284397	0.415	0.341	1.76006e-19	3	Yolk-Sac / Hypoblast
MPP7	5.26198e-22	0.309948	0.454	0.382	1.0524e-18	3	Yolk-Sac / Hypoblast
SHISAL2B	9.46042e-22	0.364559	0.527	0.46	1.89208e-18	3	Yolk-Sac / Hypoblast
CYP4X1	1.66925e-20	0.320268	0.432	0.38	3.3385e-17	3	Yolk-Sac / Hypoblast
LINC00511	7.68792e-19	0.446495	0.339	0.22	1.53758e-15	3	Yolk-Sac / Hypoblast
TNFRSF19	4.6276e-18	0.281221	0.408	0.312	9.25521e-15	3	Yolk-Sac / Hypoblast
LRRTM4	1.22949e-15	0.327981	0.639	0.562	2.45899e-12	3	Yolk-Sac / Hypoblast
CNKSR2	4.06531e-14	0.403131	0.42	0.346	8.13063e-11	3	Yolk-Sac / Hypoblast
LINC00467	4.16442e-14	0.463113	0.63	0.572	8.32884e-11	3	Yolk-Sac / Hypoblast
KLHL14	2.07701e-13	0.281821	0.357	0.238	4.15403e-10	3	Yolk-Sac / Hypoblast
FAT3	4.74252e-13	0.288934	0.575	0.548	9.48503e-10	3	Yolk-Sac / Hypoblast
MTSS1	1.38066e-12	0.304365	0.408	0.336	2.76131e-09	3	Yolk-Sac / Hypoblast
COL19A1	3.37299e-11	0.387361	0.351	0.268	6.74598e-08	3	Yolk-Sac / Hypoblast
COL2A1	4.5283e-11	0.266178	0.236	0.307	9.0566e-08	3	Yolk-Sac / Hypoblast
CRIP1	5.49281e-11	0.288468	0.45	0.409	1.09856e-07	3	Yolk-Sac / Hypoblast
SHROOM4	7.96467e-10	0.281748	0.402	0.346	1.59293e-06	3	Yolk-Sac / Hypoblast
TRPC5	1.28541e-09	0.489625	0.374	0.285	2.57082e-06	3	Yolk-Sac / Hypoblast
SYNDIG1	4.5427e-06	0.320318	0.421	0.38	0.00908539	3	Yolk-Sac / Hypoblast
HLA-B	5.48055e-06	0.298096	0.364	0.317	0.0109611	3	Yolk-Sac / Hypoblast
CLVS2	3.48741e-05	0.362752	0.338	0.233	0.0697481	3	Yolk-Sac / Hypoblast
PLCXD3	0.000474863	0.399535	0.327	0.176	0.949725	3	Yolk-Sac / Hypoblast
APELA	0.000958806	0.478261	0.424	0.412	1	3	Yolk-Sac / Hypoblast
GAL	0	1.81073	0.948	0.671	0	4	Posterior Epiblast
LINC01356	0	1.72206	0.949	0.688	0	4	Posterior Epiblast
TUBB2B	0	1.54249	0.993	0.777	0	4	Posterior Epiblast
POU5F1	0	1.51721	0.999	0.767	0	4	Posterior Epiblast
MT1X	2.54917e-289	1.38263	0.931	0.633	5.09834e-286	4	Posterior Epiblast
AC009446.1	2.60206e-284	0.940308	0.894	0.54	5.20412e-281	4	Posterior Epiblast
ESRG	9.8092e-284	1.15356	0.935	0.632	1.96184e-280	4	Posterior Epiblast
CD9	1.34778e-282	1.05135	0.874	0.502	2.69556e-279	4	Posterior Epiblast
L1TD1	2.24783e-271	1.05665	0.987	0.769	4.49566e-268	4	Posterior Epiblast
TUBB2A	1.10903e-259	1.14814	0.953	0.759	2.21806e-256	4	Posterior Epiblast
AC064802.1	2.0978e-252	0.882424	0.797	0.475	4.19561e-249	4	Posterior Epiblast
GRID2	5.37318e-251	0.958326	0.971	0.678	1.07464e-247	4	Posterior Epiblast
AL591742.2	5.72236e-251	0.942065	0.808	0.487	1.14447e-247	4	Posterior Epiblast
DPPA4	2.33271e-225	0.85559	0.937	0.674	4.66542e-222	4	Posterior Epiblast
PTMA	1.29658e-222	0.591218	1	0.997	2.59316e-219	4	Posterior Epiblast
LINC00678	2.67756e-219	0.800355	0.779	0.498	5.35511e-216	4	Posterior Epiblast
MT1G	7.5989e-215	1.43192	0.803	0.52	1.51978e-211	4	Posterior Epiblast
TDGF1	1.12236e-213	0.907164	0.904	0.669	2.24472e-210	4	Posterior Epiblast
SFRP2	1.68835e-208	0.828987	0.883	0.588	3.37669e-205	4	Posterior Epiblast
AC022140.1	4.77061e-208	0.892107	0.881	0.539	9.54122e-205	4	Posterior Epiblast
AC005062.1	4.29333e-206	0.857643	0.846	0.464	8.58667e-203	4	Posterior Epiblast
AC009055.2	4.68204e-206	0.780739	0.893	0.646	9.36408e-203	4	Posterior Epiblast
AL353747.4	7.95993e-206	0.887675	0.838	0.562	1.59199e-202	4	Posterior Epiblast
GABRB3	1.95292e-205	0.842728	0.895	0.621	3.90584e-202	4	Posterior Epiblast
PLAAT3	8.88762e-205	0.92175	0.821	0.543	1.77752e-201	4	Posterior Epiblast
AC003975.1	2.40799e-204	0.627406	0.707	0.411	4.81598e-201	4	Posterior Epiblast
NODAL	1.34864e-181	0.859181	0.791	0.523	2.69728e-178	4	Posterior Epiblast
MIR302CHG	6.28603e-180	0.818866	0.981	0.831	1.25721e-176	4	Posterior Epiblast
DCLK1	7.42382e-167	0.604731	0.672	0.377	1.48476e-163	4	Posterior Epiblast
ID1	3.2218e-161	0.84795	0.939	0.689	6.4436e-158	4	Posterior Epiblast
CBR1	1.33457e-160	0.89176	0.842	0.595	2.66914e-157	4	Posterior Epiblast
AL117378.1	4.50044e-160	0.567123	0.698	0.445	9.00088e-157	4	Posterior Epiblast
DNMT3B	1.38495e-159	0.744335	0.922	0.729	2.76989e-156	4	Posterior Epiblast
SEMA6A	9.30438e-157	0.733758	0.939	0.702	1.86088e-153	4	Posterior Epiblast
GDF3	3.40784e-155	0.630557	0.714	0.505	6.81568e-152	4	Posterior Epiblast
SYT1	4.43102e-154	0.642856	0.846	0.514	8.86204e-151	4	Posterior Epiblast
TERF1	2.30512e-147	0.887659	0.951	0.822	4.61025e-144	4	Posterior Epiblast
MT1H	2.00484e-146	1.2847	0.72	0.495	4.00968e-143	4	Posterior Epiblast
PMAIP1	3.88295e-143	0.703687	0.742	0.486	7.7659e-140	4	Posterior Epiblast
SCGB3A2	9.68626e-143	0.6918	0.773	0.539	1.93725e-139	4	Posterior Epiblast
CLDN6	6.58382e-134	0.606677	0.913	0.695	1.31676e-130	4	Posterior Epiblast
CLDN7	2.1307e-133	0.647227	0.788	0.529	4.2614e-130	4	Posterior Epiblast
XACT	4.20794e-132	0.812277	0.836	0.58	8.41588e-129	4	Posterior Epiblast
AL691420.1	1.8487e-129	0.696971	0.759	0.465	3.69739e-126	4	Posterior Epiblast
PTPRZ1	5.23944e-124	0.4583	0.769	0.455	1.04789e-120	4	Posterior Epiblast
LINC00458	5.03372e-121	1.23208	0.738	0.614	1.00674e-117	4	Posterior Epiblast
GLIPR1L1	6.19262e-121	0.310195	0.578	0.393	1.23852e-117	4	Posterior Epiblast
GAPDH	1.70415e-120	0.404836	1	0.993	3.4083e-117	4	Posterior Epiblast
DIAPH2	6.74763e-120	0.691357	0.948	0.791	1.34953e-116	4	Posterior Epiblast
AL354821.1	2.074e-119	0.599568	0.708	0.464	4.14799e-116	4	Posterior Epiblast
LINC00467	1.1398e-118	0.594371	0.772	0.557	2.2796e-115	4	Posterior Epiblast
ABHD12B	1.28045e-118	0.447252	0.625	0.439	2.5609e-115	4	Posterior Epiblast
ID3	3.13459e-116	0.833896	0.892	0.731	6.26918e-113	4	Posterior Epiblast
TPD52	2.58291e-109	0.61393	0.726	0.474	5.16581e-106	4	Posterior Epiblast
AC027288.1	2.37879e-107	0.58187	0.627	0.416	4.75759e-104	4	Posterior Epiblast
WFDC2	4.76692e-106	0.560682	0.769	0.541	9.53385e-103	4	Posterior Epiblast
TBXT	1.60894e-105	0.562911	0.596	0.392	3.21789e-102	4	Posterior Epiblast
PRDX1	1.57845e-104	0.397335	1	0.989	3.1569e-101	4	Posterior Epiblast
VASH2	7.56084e-100	0.544674	0.674	0.477	1.51217e-96	4	Posterior Epiblast
GAP43	1.23148e-99	0.375455	0.63	0.432	2.46295e-96	4	Posterior Epiblast
MT1F	3.89989e-97	0.536237	0.619	0.385	7.79978e-94	4	Posterior Epiblast
FOXD3-AS1	7.25721e-94	0.590745	0.644	0.467	1.45144e-90	4	Posterior Epiblast
U91319.1	2.70876e-93	0.393409	0.646	0.462	5.41751e-90	4	Posterior Epiblast
MT2A	8.57686e-92	0.692084	0.783	0.589	1.71537e-88	4	Posterior Epiblast
CRABP1	4.31401e-90	0.513413	0.702	0.479	8.62802e-87	4	Posterior Epiblast
NANOG	2.24283e-89	0.479637	0.601	0.397	4.48566e-86	4	Posterior Epiblast
AP003066.1	1.66595e-88	0.5042	0.67	0.509	3.33189e-85	4	Posterior Epiblast
CASC15	7.61131e-87	0.437422	0.802	0.566	1.52226e-83	4	Posterior Epiblast
TACR1	1.11997e-86	0.274988	0.532	0.356	2.23995e-83	4	Posterior Epiblast
TIMP4	1.6162e-81	0.397653	0.584	0.403	3.2324e-78	4	Posterior Epiblast
ANOS1	1.15609e-79	0.320857	0.671	0.488	2.31218e-76	4	Posterior Epiblast
NLGN4X	3.58058e-78	0.47291	0.832	0.617	7.16116e-75	4	Posterior Epiblast
ADCY2	2.40871e-77	0.586938	0.72	0.553	4.81742e-74	4	Posterior Epiblast
NTS	8.36856e-77	0.845674	0.772	0.619	1.67371e-73	4	Posterior Epiblast
MT1E	1.00716e-73	0.755067	0.645	0.469	2.01432e-70	4	Posterior Epiblast
THY1	1.07387e-73	0.356355	0.72	0.522	2.14774e-70	4	Posterior Epiblast
KIAA0825	1.63038e-73	0.491666	0.649	0.462	3.26075e-70	4	Posterior Epiblast
CDH1	5.18445e-73	0.418995	0.701	0.494	1.03689e-69	4	Posterior Epiblast
USP44	8.37645e-70	0.490878	0.668	0.474	1.67529e-66	4	Posterior Epiblast
AL138720.1	2.89376e-69	0.411599	0.608	0.408	5.78753e-66	4	Posterior Epiblast
GPC4	8.53966e-66	0.392222	0.773	0.613	1.70793e-62	4	Posterior Epiblast
GSTP1	1.35681e-62	0.327009	0.999	0.994	2.71362e-59	4	Posterior Epiblast
PIM2	2.88148e-59	0.379466	0.576	0.413	5.76295e-56	4	Posterior Epiblast
LNCPRESS1	5.75858e-59	0.459284	0.572	0.399	1.15172e-55	4	Posterior Epiblast
LINC01194	9.59917e-56	0.411389	0.587	0.437	1.91983e-52	4	Posterior Epiblast
JARID2	1.33042e-55	0.350802	0.928	0.804	2.66085e-52	4	Posterior Epiblast
LINC01405	2.07864e-52	0.313129	0.697	0.553	4.15728e-49	4	Posterior Epiblast
CACNA2D3	2.65642e-52	0.254701	0.573	0.405	5.31284e-49	4	Posterior Epiblast
PHC1	1.97837e-51	0.375073	0.664	0.529	3.95674e-48	4	Posterior Epiblast
CNMD	2.62377e-51	0.49473	0.603	0.464	5.24753e-48	4	Posterior Epiblast
SPP1	1.68985e-50	0.26154	0.453	0.279	3.3797e-47	4	Posterior Epiblast
RIMS2	1.00851e-48	0.252505	0.841	0.609	2.01703e-45	4	Posterior Epiblast
AC078993.1	2.96134e-48	0.388062	0.644	0.518	5.92269e-45	4	Posterior Epiblast
FAT3	4.10951e-46	0.252028	0.676	0.537	8.21901e-43	4	Posterior Epiblast
MIXL1	2.53099e-44	0.423882	0.629	0.527	5.06199e-41	4	Posterior Epiblast
FGF2	5.08801e-44	0.262369	0.544	0.383	1.0176e-40	4	Posterior Epiblast
SERPINB9	1.29749e-43	0.522707	0.816	0.697	2.59499e-40	4	Posterior Epiblast
SOX2	1.33418e-43	0.28192	0.651	0.51	2.66835e-40	4	Posterior Epiblast
TUBB3	2.07014e-43	0.296421	0.8	0.701	4.14029e-40	4	Posterior Epiblast
RBM47	5.12022e-41	0.255171	0.733	0.563	1.02404e-37	4	Posterior Epiblast
AC019155.2	8.49852e-40	0.301566	0.632	0.529	1.6997e-36	4	Posterior Epiblast
RPL22L1	3.04622e-38	0.373466	0.92	0.869	6.09243e-35	4	Posterior Epiblast
POLR3G	7.40784e-38	0.380765	0.62	0.528	1.48157e-34	4	Posterior Epiblast
RARRES2	7.99459e-38	0.385965	0.553	0.405	1.59892e-34	4	Posterior Epiblast
LINC01950	1.19203e-37	0.299879	0.496	0.336	2.38405e-34	4	Posterior Epiblast
GALNT17	1.87189e-35	0.297419	0.792	0.683	3.74377e-32	4	Posterior Epiblast
LEFTY1	6.02955e-34	0.339476	0.534	0.448	1.20591e-30	4	Posterior Epiblast
LINC00698	1.22553e-32	0.455748	0.558	0.404	2.45106e-29	4	Posterior Epiblast
DPPA5	2.40724e-28	0.267794	0.339	0.174	4.81447e-25	4	Posterior Epiblast
DMD	4.77503e-28	0.893641	0.557	0.455	9.55007e-25	4	Posterior Epiblast
UBE2C	1.61091e-27	0.30198	0.774	0.688	3.22182e-24	4	Posterior Epiblast
NKAIN2	2.44217e-27	0.305407	0.428	0.307	4.88433e-24	4	Posterior Epiblast
PVT1	1.76802e-26	0.252995	0.709	0.628	3.53604e-23	4	Posterior Epiblast
MT1M	1.06736e-25	0.30373	0.399	0.278	2.13471e-22	4	Posterior Epiblast
AL589740.1	1.24548e-25	0.357186	0.538	0.426	2.49095e-22	4	Posterior Epiblast
FGF13	1.42562e-25	0.259821	0.757	0.662	2.85124e-22	4	Posterior Epiblast
CCND2	1.7681e-25	0.255346	0.606	0.496	3.5362e-22	4	Posterior Epiblast
PCDH11X	2.15995e-22	0.316028	0.661	0.573	4.31989e-19	4	Posterior Epiblast
AL365259.1	3.85791e-18	0.297159	0.51	0.43	7.71582e-15	4	Posterior Epiblast
PTCHD1-AS	1.32744e-12	0.256993	0.531	0.469	2.65488e-09	4	Posterior Epiblast
PLPP2	7.00539e-10	0.328969	0.427	0.338	1.40108e-06	4	Posterior Epiblast
PCAT14	3.53057e-09	0.606653	0.595	0.627	7.06113e-06	4	Posterior Epiblast
AC024022.1	6.54207e-09	0.345097	0.5	0.455	1.30841e-05	4	Posterior Epiblast
AC003044.1	0.000971635	0.277584	0.41	0.361	1	4	Posterior Epiblast
APOA1	2.65285e-223	0.258718	0.939	0.701	5.30571e-220	5	Yolk-Sac / Hypoblast
APOA2	9.61144e-188	0.415813	0.854	0.596	1.92229e-184	5	Yolk-Sac / Hypoblast
LRRC75A	3.68654e-155	0.882385	0.712	0.444	7.37307e-152	5	Yolk-Sac / Hypoblast
CKB	6.7169e-103	0.423596	0.951	0.854	1.34338e-99	5	Yolk-Sac / Hypoblast
GAPDH	4.28173e-101	0.389304	0.999	0.994	8.56345e-98	5	Yolk-Sac / Hypoblast
LINC01356	1.65549e-97	0.407974	0.873	0.701	3.31098e-94	5	Yolk-Sac / Hypoblast
GSTP1	2.49186e-95	0.374098	1	0.994	4.98371e-92	5	Yolk-Sac / Hypoblast
POU5F1	9.36383e-88	0.417891	0.975	0.774	1.87277e-84	5	Yolk-Sac / Hypoblast
MT1H	1.12244e-85	0.302362	0.721	0.5	2.24488e-82	5	Yolk-Sac / Hypoblast
MT1X	2.36404e-84	0.280303	0.866	0.646	4.72808e-81	5	Yolk-Sac / Hypoblast
KRT18	1.08626e-74	0.354652	0.997	0.965	2.17251e-71	5	Yolk-Sac / Hypoblast
TUBB2B	2.69041e-74	0.32159	0.958	0.785	5.38081e-71	5	Yolk-Sac / Hypoblast
PRDX1	6.40823e-71	0.345849	0.998	0.989	1.28165e-67	5	Yolk-Sac / Hypoblast
GAL	1.97512e-63	0.282057	0.781	0.691	3.95025e-60	5	Yolk-Sac / Hypoblast
LINC00458	1.26899e-58	0.285301	0.709	0.619	2.53798e-55	5	Yolk-Sac / Hypoblast
UBE2C	2.72579e-57	0.332092	0.86	0.682	5.45159e-54	5	Yolk-Sac / Hypoblast
ID1	1.46979e-56	0.274547	0.895	0.699	2.93958e-53	5	Yolk-Sac / Hypoblast
TUBB2A	7.35491e-54	0.303824	0.872	0.771	1.47098e-50	5	Yolk-Sac / Hypoblast
CLDN6	1.91098e-49	0.32466	0.865	0.704	3.82197e-46	5	Yolk-Sac / Hypoblast
TDGF1	5.89948e-46	0.280212	0.809	0.683	1.1799e-42	5	Yolk-Sac / Hypoblast
TUBB3	1.70102e-44	0.3127	0.813	0.702	3.40203e-41	5	Yolk-Sac / Hypoblast
CLDN7	4.14747e-36	0.25006	0.691	0.543	8.29493e-33	5	Yolk-Sac / Hypoblast
RPL22L1	4.20447e-34	0.256811	0.934	0.869	8.40894e-31	5	Yolk-Sac / Hypoblast
COL3A1	0	2.52258	0.985	0.604	0	6	ExEM
COL1A1	0	2.20827	0.951	0.568	0	6	ExEM
COL6A2	0	2.17787	0.964	0.547	0	6	ExEM
COL6A3	0	2.03844	0.897	0.457	0	6	ExEM
ALCAM	0	1.94551	0.974	0.595	0	6	ExEM
COL6A1	0	1.78294	0.953	0.63	0	6	ExEM
RBMS3	2.24553e-305	2.03164	0.915	0.529	4.49105e-302	6	ExEM
ZEB2	1.92131e-295	1.66092	0.912	0.541	3.84262e-292	6	ExEM
PMP22	1.22376e-292	1.85042	0.837	0.37	2.44752e-289	6	ExEM
COL1A2	6.5277e-277	1.95558	0.933	0.622	1.30554e-273	6	ExEM
COL4A2	1.00149e-267	1.41534	0.964	0.726	2.00298e-264	6	ExEM
COL4A1	4.41303e-256	1.41969	0.964	0.679	8.82606e-253	6	ExEM
RSPO2	7.43611e-251	1.65701	0.871	0.485	1.48722e-247	6	ExEM
CCDC80	5.4866e-238	1.21963	0.859	0.484	1.09732e-234	6	ExEM
COL5A1	3.26158e-229	1.36974	0.919	0.659	6.52315e-226	6	ExEM
ST6GALNAC3	1.01901e-228	1.77211	0.94	0.682	2.03803e-225	6	ExEM
CTHRC1	3.26942e-228	1.23536	0.778	0.392	6.53884e-225	6	ExEM
PITX2	6.80632e-227	1.26664	0.903	0.621	1.36126e-223	6	ExEM
NID2	1.10072e-225	1.42418	0.867	0.505	2.20145e-222	6	ExEM
TIMP1	1.34676e-219	1.54155	0.961	0.783	2.69352e-216	6	ExEM
PRICKLE1	2.3117e-219	1.52861	0.897	0.632	4.62339e-216	6	ExEM
CALD1	3.94612e-218	1.05185	0.988	0.918	7.89224e-215	6	ExEM
FLT1	2.18779e-213	1.14327	0.829	0.432	4.37558e-210	6	ExEM
LRFN5	7.07018e-213	1.92933	0.853	0.578	1.41404e-209	6	ExEM
MEIS1	3.2581e-208	1.14871	0.797	0.435	6.5162e-205	6	ExEM
CD99	6.56802e-206	1.09203	0.963	0.721	1.3136e-202	6	ExEM
EMP3	1.26485e-204	1.1261	0.838	0.419	2.52971e-201	6	ExEM
VIM	1.4229e-204	1.43718	0.989	0.795	2.84581e-201	6	ExEM
PALLD	4.53589e-201	1.28922	0.891	0.548	9.07178e-198	6	ExEM
MIR503HG	1.00463e-198	1.33548	0.747	0.419	2.00927e-195	6	ExEM
TEK	2.44879e-198	0.895155	0.764	0.403	4.89757e-195	6	ExEM
LSAMP	2.16396e-196	1.39254	0.89	0.596	4.32793e-193	6	ExEM
FN1	1.27485e-195	1.0992	0.991	0.856	2.5497e-192	6	ExEM
ACTA2	7.1847e-189	1.05113	0.702	0.319	1.43694e-185	6	ExEM
HPSE2	1.34461e-188	1.64934	0.766	0.331	2.68923e-185	6	ExEM
SMOC1	2.99011e-188	0.799316	0.659	0.266	5.98023e-185	6	ExEM
SDK1	1.78738e-184	1.45835	0.908	0.694	3.57477e-181	6	ExEM
SRPX2	2.91928e-181	0.685697	0.65	0.307	5.83855e-178	6	ExEM
SPARC	3.24003e-181	1.14277	0.966	0.834	6.48005e-178	6	ExEM
TNNT2	5.93493e-179	0.816416	0.76	0.4	1.18699e-175	6	ExEM
ALDH1A2	2.88555e-176	0.300169	0.591	0.244	5.7711e-173	6	ExEM
EXT1	6.56133e-176	1.11182	0.972	0.864	1.31227e-172	6	ExEM
POSTN	3.80155e-174	1.52283	0.841	0.536	7.6031e-171	6	ExEM
LGALS1	1.51276e-172	1.91852	0.805	0.55	3.02551e-169	6	ExEM
CLEC1B	3.46045e-172	0.924749	0.727	0.415	6.9209e-169	6	ExEM
IL6ST	8.39689e-171	1.10441	0.896	0.659	1.67938e-167	6	ExEM
MLLT3	1.65329e-158	1.36377	0.826	0.564	3.30659e-155	6	ExEM
GPC6	9.36405e-158	1.15508	0.962	0.866	1.87281e-154	6	ExEM
PLOD2	3.9356e-149	0.95117	0.748	0.424	7.8712e-146	6	ExEM
PRKCE	4.80919e-148	0.917714	0.795	0.429	9.61837e-145	6	ExEM
CSGALNACT1	4.36285e-147	0.535465	0.58	0.243	8.7257e-144	6	ExEM
ZFPM2	1.25343e-146	1.34828	0.866	0.667	2.50687e-143	6	ExEM
CACNA1C	1.83759e-144	1.2578	0.709	0.37	3.67518e-141	6	ExEM
MAN1A1	1.88844e-144	1.3005	0.775	0.489	3.77687e-141	6	ExEM
MEIS2	5.32564e-144	0.938505	0.879	0.596	1.06513e-140	6	ExEM
H19	6.54056e-144	1.0839	0.933	0.696	1.30811e-140	6	ExEM
SLC22A3	1.35945e-143	0.729162	0.683	0.383	2.7189e-140	6	ExEM
PAPPA	3.87748e-143	0.513386	0.71	0.356	7.75496e-140	6	ExEM
NRP2	5.77665e-143	1.06457	0.806	0.514	1.15533e-139	6	ExEM
EGFL6	1.2145e-142	0.795847	0.589	0.26	2.42901e-139	6	ExEM
ANXA1	8.19586e-141	0.543434	0.737	0.336	1.63917e-137	6	ExEM
SOX5	6.85285e-140	1.25227	0.881	0.637	1.37057e-136	6	ExEM
IMPAD1	1.57714e-139	0.855166	0.854	0.6	3.15429e-136	6	ExEM
ADAMTS9	2.80414e-139	0.970698	0.871	0.572	5.60829e-136	6	ExEM
BNC2	1.67987e-138	0.972627	0.913	0.681	3.35975e-135	6	ExEM
DNM3OS	6.31554e-138	0.321701	0.486	0.11	1.26311e-134	6	ExEM
NEAT1	2.65327e-137	1.01905	0.906	0.679	5.30653e-134	6	ExEM
IGFBP3	6.08449e-134	2.18254	0.744	0.462	1.2169e-130	6	ExEM
ATP2B1	1.35782e-133	1.05272	0.944	0.803	2.71563e-130	6	ExEM
FNDC3B	6.87079e-133	0.889947	0.926	0.823	1.37416e-129	6	ExEM
ACTC1	1.3349e-131	1.12461	0.85	0.565	2.6698e-128	6	ExEM
VCAN	3.76708e-131	1.2326	0.956	0.877	7.53416e-128	6	ExEM
TNIK	7.88301e-131	1.04302	0.843	0.658	1.5766e-127	6	ExEM
TIMP3	1.78741e-130	1.34649	0.669	0.326	3.57482e-127	6	ExEM
KDR	2.06814e-128	1.07472	0.769	0.519	4.13628e-125	6	ExEM
PDZRN3	5.15597e-128	0.918234	0.885	0.629	1.03119e-124	6	ExEM
COL5A2	3.53749e-127	0.874905	0.873	0.669	7.07499e-124	6	ExEM
KYNU	4.36304e-125	1.18309	0.64	0.314	8.72607e-122	6	ExEM
NRP1	9.21575e-123	1.05037	0.775	0.544	1.84315e-119	6	ExEM
CRHBP	1.30305e-120	1.35871	0.715	0.5	2.60609e-117	6	ExEM
LUM	7.69214e-120	1.03077	0.839	0.569	1.53843e-116	6	ExEM
LIX1	1.15886e-117	0.775699	0.798	0.515	2.31772e-114	6	ExEM
SMAD9	5.374e-115	0.706437	0.681	0.407	1.0748e-111	6	ExEM
LMCD1	5.0967e-114	0.944895	0.728	0.436	1.01934e-110	6	ExEM
ATP7B	2.19532e-113	0.739232	0.686	0.326	4.39063e-110	6	ExEM
EPAS1	6.28479e-112	0.333685	0.623	0.289	1.25696e-108	6	ExEM
AC113414.1	7.71767e-111	1.23018	0.628	0.29	1.54353e-107	6	ExEM
EGFLAM	1.13861e-110	0.929817	0.759	0.557	2.27721e-107	6	ExEM
TPM1	4.42241e-110	0.794341	0.953	0.868	8.84483e-107	6	ExEM
ARID5B	4.01386e-109	0.89968	0.713	0.435	8.02772e-106	6	ExEM
SOX6	7.92946e-109	1.02647	0.731	0.435	1.58589e-105	6	ExEM
TGFBR3	2.05954e-108	0.942802	0.706	0.388	4.11909e-105	6	ExEM
NTRK3	1.53767e-106	0.868275	0.629	0.36	3.07534e-103	6	ExEM
THBS1	6.03225e-106	0.461132	0.569	0.282	1.20645e-102	6	ExEM
SLN	6.99027e-106	1.20738	0.687	0.382	1.39805e-102	6	ExEM
SBSPON	2.2021e-104	0.352556	0.697	0.414	4.4042e-101	6	ExEM
BAMBI	2.31148e-104	0.744698	0.893	0.7	4.62296e-101	6	ExEM
ADAMTS20	6.53627e-104	0.995236	0.642	0.326	1.30725e-100	6	ExEM
DOK5	1.26162e-103	0.855989	0.621	0.338	2.52324e-100	6	ExEM
FOS	2.57373e-103	1.05517	0.812	0.657	5.14747e-100	6	ExEM
FAM189A1	1.29738e-101	0.311084	0.615	0.331	2.59475e-98	6	ExEM
ITGAV	7.91839e-101	0.766227	0.767	0.522	1.58368e-97	6	ExEM
MALAT1	9.74759e-101	0.713231	1	0.994	1.94952e-97	6	ExEM
TPST1	1.68104e-100	0.787373	0.826	0.642	3.36208e-97	6	ExEM
PDPN	2.18282e-99	0.84981	0.827	0.598	4.36563e-96	6	ExEM
ITGA1	1.74455e-97	0.428276	0.615	0.365	3.48911e-94	6	ExEM
CDH11	8.83092e-96	0.793852	0.843	0.63	1.76618e-92	6	ExEM
FRMD4B	5.5275e-93	0.875049	0.772	0.544	1.1055e-89	6	ExEM
ADAMTS1	4.52488e-90	1.00972	0.689	0.493	9.04976e-87	6	ExEM
FLI1	5.24275e-89	0.371857	0.538	0.255	1.04855e-85	6	ExEM
SERPINE1	5.82556e-87	0.660315	0.483	0.155	1.16511e-83	6	ExEM
CREB3L1	1.80663e-86	0.609542	0.649	0.358	3.61326e-83	6	ExEM
ZNF503	3.10165e-86	0.81789	0.658	0.395	6.20329e-83	6	ExEM
PTPRD	1.29038e-84	0.729206	0.865	0.722	2.58077e-81	6	ExEM
PLAT	1.5996e-84	0.702936	0.553	0.287	3.19919e-81	6	ExEM
COL4A5	3.09165e-84	0.840212	0.864	0.736	6.1833e-81	6	ExEM
PRSS23	1.2676e-83	0.34224	0.62	0.346	2.5352e-80	6	ExEM
HGF	3.20439e-83	1.07617	0.554	0.268	6.40879e-80	6	ExEM
SST	3.28705e-82	2.81279	0.613	0.395	6.57409e-79	6	ExEM
ISM1	9.1892e-81	0.51793	0.598	0.393	1.83784e-77	6	ExEM
HAND2	1.92018e-80	0.844283	0.611	0.344	3.84037e-77	6	ExEM
PLAGL1	1.82572e-79	0.65892	0.659	0.423	3.65144e-76	6	ExEM
SESN3	3.28468e-79	0.803646	0.685	0.425	6.56936e-76	6	ExEM
RGS4	6.78211e-76	0.751144	0.659	0.413	1.35642e-72	6	ExEM
CPNE8	7.06849e-76	0.912236	0.61	0.377	1.4137e-72	6	ExEM
LTBP1	1.49017e-75	0.835162	0.738	0.53	2.98034e-72	6	ExEM
MBNL2	1.8793e-73	0.559557	0.65	0.36	3.75861e-70	6	ExEM
MAML2	7.51111e-73	0.772586	0.758	0.537	1.50222e-69	6	ExEM
TENT5A	9.94353e-73	0.38268	0.535	0.278	1.98871e-69	6	ExEM
ASXL3	3.2052e-72	0.859111	0.622	0.4	6.4104e-69	6	ExEM
RAB31	5.15276e-71	0.610568	0.791	0.6	1.03055e-67	6	ExEM
ADGRL2	1.02357e-70	0.876024	0.807	0.631	2.04714e-67	6	ExEM
PCP4	1.41224e-70	0.29412	0.538	0.33	2.82449e-67	6	ExEM
HS3ST1	2.648e-70	0.469387	0.712	0.523	5.29599e-67	6	ExEM
AL157778.1	8.70809e-70	0.91303	0.84	0.774	1.74162e-66	6	ExEM
GAS7	9.46864e-70	0.481022	0.747	0.548	1.89373e-66	6	ExEM
FLRT2	1.00227e-69	0.658192	0.767	0.571	2.00454e-66	6	ExEM
THY1	2.60726e-69	0.657821	0.738	0.526	5.21452e-66	6	ExEM
FTL	2.61682e-69	0.500859	0.996	0.996	5.23363e-66	6	ExEM
MIR181A1HG	2.39044e-68	0.265983	0.51	0.257	4.78088e-65	6	ExEM
STXBP6	3.08155e-68	0.393431	0.643	0.429	6.1631e-65	6	ExEM
CXCL14	4.02305e-68	1.9551	0.578	0.355	8.0461e-65	6	ExEM
C1orf21	5.13121e-68	0.695039	0.732	0.521	1.02624e-64	6	ExEM
NPY	5.31715e-68	1.06485	0.522	0.297	1.06343e-64	6	ExEM
DCN	2.18691e-67	1.31175	0.591	0.332	4.37382e-64	6	ExEM
RHOBTB1	1.73805e-66	0.314025	0.514	0.248	3.47611e-63	6	ExEM
PRDM6	9.17776e-66	0.542405	0.685	0.465	1.83555e-62	6	ExEM
FEZ1	9.5569e-66	0.711118	0.683	0.464	1.91138e-62	6	ExEM
PLCE1	1.34538e-64	0.526082	0.613	0.39	2.69077e-61	6	ExEM
COLEC12	5.11796e-64	0.551963	0.857	0.675	1.02359e-60	6	ExEM
ENDOD1	1.55753e-63	0.31298	0.526	0.315	3.11506e-60	6	ExEM
COL27A1	5.10823e-63	0.525688	0.759	0.564	1.02165e-59	6	ExEM
MAP1B	3.61573e-62	0.711689	0.876	0.829	7.23146e-59	6	ExEM
FRMPD4	1.61861e-61	1.02992	0.706	0.535	3.23722e-58	6	ExEM
FREM1	2.04386e-61	0.596032	0.785	0.597	4.08773e-58	6	ExEM
MERTK	5.92009e-60	0.549016	0.64	0.429	1.18402e-56	6	ExEM
ATF3	1.87014e-59	0.693505	0.641	0.415	3.74029e-56	6	ExEM
S100A10	5.07673e-59	0.296344	0.986	0.916	1.01535e-55	6	ExEM
SYNE1	1.43753e-58	0.720654	0.604	0.382	2.87506e-55	6	ExEM
MAML3	2.37456e-58	0.664028	0.819	0.685	4.74913e-55	6	ExEM
BX284613.2	5.37275e-57	0.328632	0.541	0.317	1.07455e-53	6	ExEM
DKK2	5.7994e-57	0.570403	0.484	0.233	1.15988e-53	6	ExEM
DAB2	6.29958e-57	0.372314	0.674	0.448	1.25992e-53	6	ExEM
ARHGAP6	9.27217e-57	0.385502	0.837	0.68	1.85443e-53	6	ExEM
UACA	4.18597e-56	0.59225	0.78	0.596	8.37194e-53	6	ExEM
DLC1	7.40789e-56	0.755602	0.719	0.573	1.48158e-52	6	ExEM
TGFB2	9.29486e-56	0.314285	0.494	0.3	1.85897e-52	6	ExEM
DGKH	2.62517e-55	0.688247	0.611	0.4	5.25033e-52	6	ExEM
LHFPL2	1.27633e-54	0.612891	0.792	0.617	2.55265e-51	6	ExEM
ADAM12	2.75233e-53	0.745558	0.525	0.272	5.50467e-50	6	ExEM
CYB5A	3.82166e-53	0.746713	0.831	0.796	7.64333e-50	6	ExEM
RGS5	9.65781e-53	0.554299	0.779	0.611	1.93156e-49	6	ExEM
PLCL2	1.14894e-52	0.865254	0.585	0.363	2.29788e-49	6	ExEM
DENND4C	1.37501e-52	0.608258	0.749	0.599	2.75003e-49	6	ExEM
AMOT	2.14986e-51	0.265364	0.587	0.389	4.29972e-48	6	ExEM
LRMDA	2.16402e-51	0.773229	0.615	0.42	4.32805e-48	6	ExEM
INPP4B	4.25299e-51	0.307462	0.516	0.354	8.50598e-48	6	ExEM
SEMA6D	4.87741e-51	0.848316	0.698	0.528	9.75483e-48	6	ExEM
SNAI2	1.58737e-48	0.590388	0.648	0.519	3.17475e-45	6	ExEM
AHNAK	3.8569e-48	0.50769	0.788	0.617	7.7138e-45	6	ExEM
PGM5	6.81066e-48	0.542589	0.482	0.235	1.36213e-44	6	ExEM
TBX20	6.87966e-48	0.647756	0.563	0.357	1.37593e-44	6	ExEM
IGSF10	2.31096e-47	0.5923	0.529	0.322	4.62191e-44	6	ExEM
COL4A6	2.66495e-47	0.744206	0.729	0.602	5.32989e-44	6	ExEM
LIPG	6.82132e-47	0.524764	0.567	0.405	1.36426e-43	6	ExEM
COL18A1	1.11803e-46	0.455216	0.873	0.78	2.23607e-43	6	ExEM
DDR2	2.53943e-46	0.703646	0.576	0.379	5.07886e-43	6	ExEM
PCOLCE	1.7387e-45	0.830914	0.523	0.311	3.4774e-42	6	ExEM
MME	5.87646e-45	0.429057	0.531	0.341	1.17529e-41	6	ExEM
PLAC1	1.17147e-44	0.504378	0.459	0.229	2.34295e-41	6	ExEM
CSRP1	4.40286e-43	0.421215	0.576	0.376	8.80572e-40	6	ExEM
ADAMTS12	6.18679e-43	0.595266	0.694	0.54	1.23736e-39	6	ExEM
TSPAN5	7.49614e-43	0.416198	0.847	0.675	1.49923e-39	6	ExEM
FYB2	9.66863e-43	0.400238	0.456	0.249	1.93373e-39	6	ExEM
PKDCC	1.78494e-42	0.343938	0.669	0.46	3.56988e-39	6	ExEM
RAB23	1.8124e-42	0.57008	0.552	0.357	3.62481e-39	6	ExEM
TGFBI	5.6748e-42	0.296948	0.511	0.343	1.13496e-38	6	ExEM
TAGLN	8.6756e-42	0.74129	0.681	0.522	1.73512e-38	6	ExEM
CDK14	1.01674e-41	0.498663	0.775	0.651	2.03348e-38	6	ExEM
HOPX	5.39307e-40	0.508179	0.479	0.238	1.07861e-36	6	ExEM
CYTOR	5.97456e-40	0.455501	0.576	0.413	1.19491e-36	6	ExEM
VEGFC	3.73668e-38	0.896411	0.518	0.321	7.47335e-35	6	ExEM
SETBP1	6.88956e-38	0.413417	0.754	0.59	1.37791e-34	6	ExEM
SAMD4A	2.95424e-37	0.434382	0.648	0.464	5.90848e-34	6	ExEM
TMEM132C	5.03743e-37	0.671559	0.644	0.502	1.00749e-33	6	ExEM
MAGI2	3.37625e-36	1.19956	0.674	0.569	6.75249e-33	6	ExEM
EPHA7	1.40373e-35	0.564562	0.64	0.477	2.80747e-32	6	ExEM
FGFR2	1.66336e-34	0.541929	0.756	0.641	3.32671e-31	6	ExEM
TMEM200A	2.64602e-34	0.417745	0.523	0.353	5.29204e-31	6	ExEM
MMP16	8.66283e-34	0.47437	0.624	0.435	1.73257e-30	6	ExEM
COBL	1.66858e-33	0.441894	0.565	0.405	3.33715e-30	6	ExEM
FAM110B	2.38875e-32	0.754754	0.598	0.48	4.77751e-29	6	ExEM
DES	6.71562e-32	0.321797	0.479	0.341	1.34312e-28	6	ExEM
CHSY3	8.42189e-32	0.606404	0.482	0.328	1.68438e-28	6	ExEM
HTR1E	9.44845e-32	0.824558	0.515	0.363	1.88969e-28	6	ExEM
LEF1	1.69774e-31	0.461903	0.753	0.62	3.39548e-28	6	ExEM
THSD4	2.226e-31	0.285381	0.545	0.388	4.45201e-28	6	ExEM
GRIA3	4.55244e-31	0.632261	0.509	0.347	9.10489e-28	6	ExEM
TFPI2	4.58134e-31	0.282194	0.506	0.38	9.16268e-28	6	ExEM
MORC4	1.31437e-30	0.2768	0.563	0.385	2.62873e-27	6	ExEM
NECTIN3	4.49941e-29	0.315429	0.628	0.449	8.99881e-26	6	ExEM
S100A6	8.5623e-29	0.522469	0.59	0.438	1.71246e-25	6	ExEM
PKNOX2	4.04184e-28	0.325631	0.549	0.388	8.08369e-25	6	ExEM
BMP5	1.44655e-27	0.84989	0.536	0.402	2.8931e-24	6	ExEM
TEAD1	3.44811e-27	0.277224	0.861	0.796	6.89621e-24	6	ExEM
PLCB1	5.71941e-27	0.487447	0.701	0.571	1.14388e-23	6	ExEM
CPED1	1.14812e-26	0.691868	0.545	0.377	2.29623e-23	6	ExEM
S100A13	2.68395e-26	0.266229	0.879	0.816	5.3679e-23	6	ExEM
PRRX1	8.85775e-26	0.936555	0.453	0.261	1.77155e-22	6	ExEM
MYLIP	9.2961e-26	0.278802	0.684	0.529	1.85922e-22	6	ExEM
HSPB1	1.2726e-25	0.393385	0.838	0.771	2.54521e-22	6	ExEM
MYL9	2.27297e-25	0.317708	0.673	0.52	4.54594e-22	6	ExEM
ARHGAP44	3.54971e-25	0.288773	0.673	0.532	7.09943e-22	6	ExEM
CCN1	4.22396e-25	0.628929	0.542	0.416	8.44793e-22	6	ExEM
PCDH17	5.3865e-25	0.596772	0.554	0.424	1.0773e-21	6	ExEM
S100A4	7.07227e-25	0.295843	0.605	0.453	1.41445e-21	6	ExEM
ST3GAL1	1.43412e-24	0.48588	0.632	0.547	2.86825e-21	6	ExEM
KIF26B	2.16124e-24	0.320313	0.841	0.759	4.32249e-21	6	ExEM
UNC5C	3.04646e-24	0.868084	0.588	0.511	6.09293e-21	6	ExEM
NTRK2	3.54259e-24	0.734074	0.44	0.237	7.08518e-21	6	ExEM
ERRFI1	2.57921e-23	0.545247	0.58	0.469	5.15842e-20	6	ExEM
SIPA1L2	2.9547e-23	0.408594	0.777	0.704	5.9094e-20	6	ExEM
RUNX1T1	3.9136e-23	0.508964	0.666	0.62	7.82721e-20	6	ExEM
LIFR	4.7511e-23	0.427901	0.738	0.67	9.50219e-20	6	ExEM
PAMR1	7.62884e-23	0.329694	0.626	0.475	1.52577e-19	6	ExEM
PDGFRA	1.31204e-22	0.417021	0.661	0.562	2.62407e-19	6	ExEM
RAMP1	1.5905e-22	0.531654	0.459	0.323	3.18101e-19	6	ExEM
KCNQ1OT1	2.68906e-22	0.487586	0.615	0.509	5.37812e-19	6	ExEM
FNDC3A	7.75774e-22	0.54093	0.647	0.579	1.55155e-18	6	ExEM
PCDH7	2.14574e-21	0.507375	0.649	0.544	4.29148e-18	6	ExEM
PKP2	2.35733e-21	0.365176	0.682	0.553	4.71466e-18	6	ExEM
PLD1	2.79941e-21	0.469669	0.465	0.3	5.59882e-18	6	ExEM
TENM4	3.22346e-21	0.404733	0.767	0.718	6.44692e-18	6	ExEM
PRR16	3.79867e-21	0.777253	0.439	0.301	7.59734e-18	6	ExEM
TAGLN2	1.46038e-20	0.36589	0.837	0.768	2.92075e-17	6	ExEM
HAPLN1	3.41328e-20	0.360257	0.789	0.693	6.82656e-17	6	ExEM
SLC39A2	4.08502e-20	0.534026	0.474	0.305	8.17005e-17	6	ExEM
SHROOM4	7.78869e-20	0.469058	0.476	0.342	1.55774e-16	6	ExEM
NAV2	8.40551e-20	0.259481	0.854	0.758	1.6811e-16	6	ExEM
CD164	1.69784e-19	0.320414	0.698	0.623	3.39567e-16	6	ExEM
HOXA10	3.32648e-19	0.330429	0.392	0.233	6.65297e-16	6	ExEM
PTPRM	5.36536e-19	0.374753	0.635	0.526	1.07307e-15	6	ExEM
ANO4	7.36232e-19	0.482502	0.535	0.431	1.47246e-15	6	ExEM
ZFPM2-AS1	1.80627e-18	0.574192	0.532	0.409	3.61255e-15	6	ExEM
GLI3	2.76588e-18	0.346419	0.643	0.531	5.53177e-15	6	ExEM
TNNI1	7.28446e-18	0.452378	0.472	0.351	1.45689e-14	6	ExEM
MYOF	2.05597e-17	0.278107	0.561	0.439	4.11194e-14	6	ExEM
BST2	3.48616e-17	0.400225	0.794	0.717	6.97233e-14	6	ExEM
PRICKLE2	9.00059e-17	0.289837	0.494	0.372	1.80012e-13	6	ExEM
PELI2	1.05733e-16	0.391563	0.618	0.524	2.11466e-13	6	ExEM
CDH13	1.42871e-16	0.473138	0.476	0.374	2.85743e-13	6	ExEM
DLK1	1.65498e-16	0.482911	0.269	0.358	3.30996e-13	6	ExEM
LMCD1-AS1	8.02618e-16	0.331684	0.461	0.34	1.60524e-12	6	ExEM
ATP1B1	4.95793e-15	0.302667	0.728	0.63	9.91586e-12	6	ExEM
AC007402.1	5.45449e-15	0.502128	0.496	0.403	1.0909e-11	6	ExEM
LYN	6.07333e-15	0.361469	0.644	0.566	1.21467e-11	6	ExEM
ST8SIA1	1.19812e-14	0.298536	0.483	0.377	2.39625e-11	6	ExEM
ART5	2.35894e-14	0.59547	0.523	0.415	4.71788e-11	6	ExEM
PLPP3	2.44722e-14	0.375016	0.675	0.587	4.89444e-11	6	ExEM
CPNE4	3.25449e-14	0.507707	0.497	0.385	6.50898e-11	6	ExEM
GNG11	8.65619e-14	0.495085	0.477	0.38	1.73124e-10	6	ExEM
SORBS1	1.21412e-13	0.27477	0.601	0.492	2.42824e-10	6	ExEM
AFAP1L2	6.04989e-13	0.371318	0.504	0.391	1.20998e-09	6	ExEM
CENPP	2.12597e-12	0.35338	0.683	0.595	4.25193e-09	6	ExEM
KALRN	2.99664e-12	0.321832	0.556	0.481	5.99328e-09	6	ExEM
SLC9A9	4.872e-12	0.607161	0.436	0.335	9.74401e-09	6	ExEM
NUCB2	7.31634e-12	0.33322	0.557	0.467	1.46327e-08	6	ExEM
JUND	9.367e-12	0.262866	0.71	0.642	1.8734e-08	6	ExEM
AC013287.1	3.0725e-11	0.518249	0.426	0.354	6.145e-08	6	ExEM
CRISPLD2	5.938e-11	0.258017	0.379	0.248	1.1876e-07	6	ExEM
TMEM117	8.87834e-11	0.277738	0.437	0.34	1.77567e-07	6	ExEM
CCSER1	9.81794e-11	0.555965	0.179	0.215	1.96359e-07	6	ExEM
RAI14	1.43757e-10	0.264356	0.684	0.587	2.87514e-07	6	ExEM
SAMD3	1.81532e-10	0.468673	0.47	0.385	3.63064e-07	6	ExEM
CLIP4	2.08549e-10	0.437334	0.426	0.292	4.17098e-07	6	ExEM
AL033504.1	2.17434e-10	0.28539	0.419	0.318	4.34868e-07	6	ExEM
ARHGAP29	2.20748e-10	0.284984	0.66	0.596	4.41496e-07	6	ExEM
ADAMTS6	2.63758e-10	0.4776	0.529	0.453	5.27515e-07	6	ExEM
FAM13A	1.01707e-09	0.287737	0.619	0.564	2.03414e-06	6	ExEM
NEDD9	1.27678e-09	0.481545	0.423	0.312	2.55355e-06	6	ExEM
EDIL3	1.36411e-09	0.450231	0.518	0.44	2.72823e-06	6	ExEM
DLG2	2.22935e-09	0.931298	0.595	0.552	4.4587e-06	6	ExEM
HEG1	2.38215e-09	0.293599	0.536	0.465	4.7643e-06	6	ExEM
PLIN2	2.58627e-09	0.273798	0.67	0.626	5.17255e-06	6	ExEM
GRIK2	4.1396e-09	0.495664	0.373	0.281	8.27919e-06	6	ExEM
KCNN2	6.9535e-09	0.450138	0.506	0.418	1.3907e-05	6	ExEM
PAG1	2.10873e-08	0.276563	0.562	0.51	4.21746e-05	6	ExEM
LINGO2	7.099e-08	0.552818	0.404	0.31	0.00014198	6	ExEM
IL1RAPL1	1.12919e-07	0.727712	0.482	0.413	0.000225839	6	ExEM
CA10	1.51769e-07	0.466719	0.354	0.247	0.000303538	6	ExEM
PKIA	3.23063e-07	0.393232	0.541	0.499	0.000646125	6	ExEM
ADAMTSL3	4.77563e-07	0.344229	0.293	0.334	0.000955126	6	ExEM
SPON1	6.546e-07	0.290705	0.479	0.417	0.0013092	6	ExEM
AC069277.1	1.25775e-06	0.290142	0.566	0.505	0.00251549	6	ExEM
TSHZ2	8.08682e-06	0.502666	0.408	0.341	0.0161736	6	ExEM
LINC00607	1.55017e-05	0.460328	0.408	0.339	0.0310035	6	ExEM
ZBTB20	1.71531e-05	0.274932	0.464	0.413	0.0343062	6	ExEM
PLXNA4	2.79359e-05	0.272144	0.306	0.336	0.0558719	6	ExEM
LINC01695	0.000114558	0.410688	0.308	0.307	0.229117	6	ExEM
AC092691.1	0.000145949	0.398615	0.429	0.361	0.291898	6	ExEM
NDST3	0.000154563	0.380534	0.277	0.267	0.309126	6	ExEM
SAMD5	0.000211686	0.359923	0.446	0.4	0.423373	6	ExEM
DCC	0.000267421	0.44895	0.452	0.424	0.534842	6	ExEM
THSD7A	0.000351027	0.289744	0.424	0.357	0.702055	6	ExEM
MGP	0.000464457	0.790134	0.351	0.273	0.928914	6	ExEM
PLCB4	0.000892528	0.311856	0.609	0.569	1	6	ExEM
SVIL	0.0010317	0.360973	0.571	0.599	1	6	ExEM
CREB5	0.00355191	0.265145	0.37	0.304	1	6	ExEM
SUCNR1	0.00474828	0.254821	0.222	0.081	1	6	ExEM
GADD45G	0.00844717	0.341313	0.364	0.287	1	6	ExEM
SOX2	4.64426e-205	1.32652	0.89	0.501	9.28851e-202	7	Epiblast committed
JAKMIP2-AS1	1.54925e-192	1.15914	0.806	0.305	3.09849e-189	7	Epiblast committed
PAX7	2.20714e-192	0.297953	0.702	0.21	4.41428e-189	7	Epiblast committed
SFRP2	4.9973e-178	1.25436	0.915	0.599	9.99459e-175	7	Epiblast committed
EFNA5	3.15507e-177	1.55626	0.898	0.544	6.31015e-174	7	Epiblast committed
AC009654.1	8.66484e-175	0.281583	0.622	0.082	1.73297e-171	7	Epiblast committed
NRG3	1.53252e-172	1.61892	0.854	0.537	3.06503e-169	7	Epiblast committed
GREB1L	2.18196e-157	1.34342	0.891	0.544	4.36393e-154	7	Epiblast committed
LHX5	3.62533e-156	0.497311	0.623	0.062	7.25066e-153	7	Epiblast committed
CADM2	2.58779e-151	1.00074	0.82	0.396	5.17558e-148	7	Epiblast committed
OLFM3	5.67995e-150	0.607169	0.686	0.197	1.13599e-146	7	Epiblast committed
SFRP1	3.80622e-145	1.33826	0.798	0.468	7.61244e-142	7	Epiblast committed
CLU	1.25414e-142	1.06066	0.871	0.499	2.50828e-139	7	Epiblast committed
PTN	1.05616e-141	1.3088	0.884	0.548	2.11232e-138	7	Epiblast committed
CTNNA2	8.05866e-137	1.41766	0.733	0.317	1.61173e-133	7	Epiblast committed
RBFOX1	4.98853e-127	1.27918	0.821	0.416	9.97705e-124	7	Epiblast committed
FST	2.91116e-122	0.679895	0.871	0.513	5.82232e-119	7	Epiblast committed
TFAP2A	2.00664e-118	0.293646	0.684	0.214	4.01328e-115	7	Epiblast committed
MAPK10	1.44634e-117	1.29735	0.806	0.438	2.89267e-114	7	Epiblast committed
TRPM3	6.86697e-117	1.33856	0.761	0.382	1.37339e-113	7	Epiblast committed
NAV3	7.26039e-110	1.34639	0.671	0.245	1.45208e-106	7	Epiblast committed
GAP43	2.04951e-106	0.268682	0.799	0.43	4.09902e-103	7	Epiblast committed
PAX3	8.48863e-103	0.564212	0.626	0.197	1.69773e-99	7	Epiblast committed
KHDRBS2	3.16375e-101	0.651679	0.75	0.371	6.3275e-98	7	Epiblast committed
CDH9	2.73949e-100	0.641288	0.62	0.165	5.47899e-97	7	Epiblast committed
TENM2	2.86695e-100	0.35128	0.693	0.297	5.73391e-97	7	Epiblast committed
CNMD	9.97068e-99	0.445311	0.812	0.457	1.99414e-95	7	Epiblast committed
ZNF521	1.61994e-95	0.736323	0.77	0.396	3.23988e-92	7	Epiblast committed
DLK1	8.21299e-93	0.857831	0.685	0.33	1.6426e-89	7	Epiblast committed
PAK3	1.15881e-92	0.877811	0.692	0.296	2.31761e-89	7	Epiblast committed
PTMA	1.77766e-91	0.504683	0.999	0.997	3.55533e-88	7	Epiblast committed
ADGRL3	2.51819e-91	0.960571	0.799	0.488	5.03639e-88	7	Epiblast committed
PTPRZ1	8.64851e-91	0.880498	0.796	0.467	1.7297e-87	7	Epiblast committed
PKDCC	2.88183e-90	0.75862	0.773	0.457	5.76367e-87	7	Epiblast committed
TMEM132B	1.60779e-87	0.769882	0.768	0.448	3.21558e-84	7	Epiblast committed
ADGRV1	2.42387e-86	0.779478	0.795	0.439	4.84773e-83	7	Epiblast committed
EYA4	4.95649e-83	0.275812	0.602	0.209	9.91298e-80	7	Epiblast committed
LUZP2	4.27709e-81	0.588719	0.609	0.144	8.55417e-78	7	Epiblast committed
TMEM132C	1.27802e-79	0.419786	0.842	0.492	2.55605e-76	7	Epiblast committed
XACT	4.18501e-79	1.0911	0.861	0.59	8.37002e-76	7	Epiblast committed
IRX2	4.64474e-79	0.568623	0.688	0.329	9.28949e-76	7	Epiblast committed
GALNT17	2.13042e-78	0.644223	0.916	0.68	4.26084e-75	7	Epiblast committed
TOX	3.70033e-77	0.290292	0.725	0.344	7.40067e-74	7	Epiblast committed
CENPF	1.16351e-75	0.849409	0.944	0.782	2.32702e-72	7	Epiblast committed
ANK2	5.93413e-75	0.936142	0.872	0.707	1.18683e-71	7	Epiblast committed
LRRC4C	5.63001e-74	0.600904	0.64	0.289	1.126e-70	7	Epiblast committed
SNHG14	2.37505e-71	0.73113	0.963	0.858	4.7501e-68	7	Epiblast committed
CCND2	7.44475e-71	0.358546	0.792	0.489	1.48895e-67	7	Epiblast committed
LINC02751	3.48528e-70	0.295636	0.571	0.167	6.97055e-67	7	Epiblast committed
PCDH11X	9.61451e-68	0.746466	0.818	0.567	1.9229e-64	7	Epiblast committed
DLGAP1	1.72707e-67	0.848131	0.868	0.732	3.45414e-64	7	Epiblast committed
LINC01414	1.37604e-66	1.01318	0.608	0.238	2.75208e-63	7	Epiblast committed
TMEM178B	3.99842e-64	0.350896	0.685	0.338	7.99684e-61	7	Epiblast committed
CRABP1	1.44029e-61	0.884217	0.762	0.485	2.88059e-58	7	Epiblast committed
CDH4	1.71087e-60	0.676887	0.726	0.461	3.42173e-57	7	Epiblast committed
PKNOX2	2.08321e-60	0.429053	0.726	0.38	4.16642e-57	7	Epiblast committed
PAX2	6.50717e-60	0.268585	0.579	0.231	1.30143e-56	7	Epiblast committed
ZFHX4	4.22438e-59	0.74167	0.612	0.304	8.44877e-56	7	Epiblast committed
SEMA3E	1.99992e-58	0.428961	0.704	0.452	3.99984e-55	7	Epiblast committed
NBEA	4.20086e-58	0.773659	0.697	0.413	8.40173e-55	7	Epiblast committed
NRXN3	1.1181e-57	0.929685	0.758	0.521	2.2362e-54	7	Epiblast committed
AC073050.1	2.47063e-57	0.702532	0.79	0.528	4.94127e-54	7	Epiblast committed
LARGE1	4.98506e-57	0.694792	0.82	0.618	9.97013e-54	7	Epiblast committed
MAP2	3.38774e-56	0.857972	0.597	0.25	6.77549e-53	7	Epiblast committed
HS3ST5	4.665e-56	0.341775	0.644	0.32	9.33001e-53	7	Epiblast committed
LRIG1	4.67215e-54	0.819735	0.662	0.407	9.3443e-51	7	Epiblast committed
ROR2	1.41198e-51	0.456231	0.919	0.675	2.82396e-48	7	Epiblast committed
FHOD3	3.05098e-51	0.546371	0.615	0.283	6.10196e-48	7	Epiblast committed
FAM155A	1.13782e-50	0.797114	0.788	0.6	2.27563e-47	7	Epiblast committed
DAB1	6.33245e-50	0.93676	0.696	0.509	1.26649e-46	7	Epiblast committed
HOMER1	1.07941e-49	0.314666	0.838	0.512	2.15882e-46	7	Epiblast committed
AC091078.1	3.56766e-48	0.661357	0.561	0.175	7.13533e-45	7	Epiblast committed
TUBB2B	1.94203e-47	0.329487	0.97	0.788	3.88406e-44	7	Epiblast committed
AL008633.1	1.64865e-46	0.469817	0.894	0.613	3.2973e-43	7	Epiblast committed
ROR1	5.18293e-46	0.63821	0.897	0.768	1.03659e-42	7	Epiblast committed
HIST1H1A	4.59534e-45	0.571348	0.905	0.675	9.19067e-42	7	Epiblast committed
GPC3	1.35853e-44	0.337089	0.846	0.658	2.71707e-41	7	Epiblast committed
NR2F1	2.8725e-43	0.3381	0.257	0.205	5.745e-40	7	Epiblast committed
MAP1B	1.09219e-42	0.399194	0.952	0.825	2.18437e-39	7	Epiblast committed
CYP26A1	1.26872e-42	0.507846	0.645	0.39	2.53743e-39	7	Epiblast committed
FGD4	2.94563e-41	0.44832	0.818	0.572	5.89127e-38	7	Epiblast committed
VAT1L	4.37717e-41	0.467083	0.718	0.448	8.75433e-38	7	Epiblast committed
NNAT	5.08287e-41	0.634967	0.685	0.45	1.01657e-37	7	Epiblast committed
LIMCH1	8.26344e-41	0.267824	0.696	0.426	1.65269e-37	7	Epiblast committed
CASC15	2.20926e-40	0.510267	0.78	0.577	4.41853e-37	7	Epiblast committed
ZIC2	3.99082e-40	0.739675	0.641	0.437	7.98163e-37	7	Epiblast committed
MKI67	7.44799e-40	0.390413	0.879	0.632	1.4896e-36	7	Epiblast committed
NLGN1	7.90191e-40	0.509917	0.726	0.483	1.58038e-36	7	Epiblast committed
NRCAM	9.04347e-40	0.681896	0.653	0.394	1.80869e-36	7	Epiblast committed
CTTNBP2	1.85941e-37	0.401874	0.63	0.341	3.71883e-34	7	Epiblast committed
TENM3	1.63704e-36	0.636638	0.82	0.68	3.27409e-33	7	Epiblast committed
TOP2A	7.96945e-35	0.588797	0.911	0.737	1.59389e-31	7	Epiblast committed
PBX3	1.10953e-34	0.439981	0.871	0.677	2.21906e-31	7	Epiblast committed
PRKCA	4.80716e-34	0.255962	0.787	0.493	9.61431e-31	7	Epiblast committed
FGFR1	1.12311e-33	0.396533	0.931	0.848	2.24622e-30	7	Epiblast committed
IL1RAPL1	1.84138e-32	1.00405	0.631	0.405	3.68277e-29	7	Epiblast committed
LHX5-AS1	2.64048e-32	0.730822	0.52	0.061	5.28095e-29	7	Epiblast committed
ACOXL	2.69052e-31	0.335324	0.649	0.389	5.38105e-28	7	Epiblast committed
NKAIN3	1.01062e-29	0.505071	0.664	0.436	2.02124e-26	7	Epiblast committed
USP44	1.24299e-29	0.493082	0.693	0.481	2.48598e-26	7	Epiblast committed
GAPDH	4.21803e-29	0.264898	0.997	0.994	8.43605e-26	7	Epiblast committed
PRKG1	1.21218e-28	0.654445	0.634	0.394	2.42435e-25	7	Epiblast committed
SLC7A8	1.23978e-28	0.357159	0.787	0.567	2.47956e-25	7	Epiblast committed
SOX2-OT	1.7202e-28	0.528542	0.543	0.225	3.4404e-25	7	Epiblast committed
WWOX	5.30116e-28	0.510854	0.847	0.801	1.06023e-24	7	Epiblast committed
SULF1	5.5157e-28	0.316074	0.307	0.355	1.10314e-24	7	Epiblast committed
LMO1	6.72082e-27	0.328679	0.484	0.092	1.34416e-23	7	Epiblast committed
GLI3	2.74362e-25	0.605623	0.706	0.529	5.48724e-22	7	Epiblast committed
ASPM	6.21517e-24	0.432752	0.794	0.639	1.24303e-20	7	Epiblast committed
HIST1H1D	8.91784e-24	0.29424	0.768	0.519	1.78357e-20	7	Epiblast committed
AC233296.1	2.86098e-23	0.760034	0.594	0.353	5.72196e-20	7	Epiblast committed
TRPC4	3.70166e-23	0.316862	0.524	0.252	7.40331e-20	7	Epiblast committed
NEBL	1.60887e-22	0.669261	0.586	0.368	3.21774e-19	7	Epiblast committed
ANOS1	1.76973e-22	0.494491	0.663	0.496	3.53947e-19	7	Epiblast committed
RIMS2	1.85258e-22	0.297601	0.849	0.618	3.70516e-19	7	Epiblast committed
AASS	4.12855e-22	0.571036	0.675	0.529	8.2571e-19	7	Epiblast committed
UNC5D	6.0732e-22	0.53155	0.708	0.582	1.21464e-18	7	Epiblast committed
DACH1	6.88868e-22	0.547398	0.564	0.362	1.37774e-18	7	Epiblast committed
AC110023.1	8.66145e-22	0.314982	0.307	0.081	1.73229e-18	7	Epiblast committed
OPCML	3.87004e-21	0.271328	0.673	0.433	7.74008e-18	7	Epiblast committed
SYT1	1.72235e-20	0.466422	0.704	0.537	3.44471e-17	7	Epiblast committed
SNTG2	7.23473e-20	0.26884	0.59	0.348	1.44695e-16	7	Epiblast committed
PLD5	3.36238e-19	0.299749	0.552	0.306	6.72476e-16	7	Epiblast committed
GPC4	4.62977e-19	0.29085	0.766	0.621	9.25955e-16	7	Epiblast committed
NRXN1	4.39737e-18	0.810066	0.572	0.392	8.79473e-15	7	Epiblast committed
SEMA6A	1.7832e-17	0.265177	0.876	0.717	3.5664e-14	7	Epiblast committed
RMST	1.69778e-16	0.751048	0.613	0.453	3.39556e-13	7	Epiblast committed
ST6GALNAC5	5.55244e-16	0.735258	0.55	0.321	1.11049e-12	7	Epiblast committed
NCOA3	6.53158e-16	0.315595	0.689	0.5	1.30632e-12	7	Epiblast committed
LIX1	1.26698e-15	0.265656	0.696	0.526	2.53397e-12	7	Epiblast committed
PPP2R2B	1.28229e-15	0.627466	0.571	0.381	2.56457e-12	7	Epiblast committed
CADM1	1.04777e-14	0.398531	0.67	0.541	2.09553e-11	7	Epiblast committed
ZEB2	1.41746e-14	0.334461	0.696	0.561	2.83492e-11	7	Epiblast committed
SLC35F3	1.5084e-14	0.315285	0.564	0.376	3.01679e-11	7	Epiblast committed
ZNF804B	1.78155e-14	0.350993	0.499	0.264	3.5631e-11	7	Epiblast committed
HIST1H4C	8.27505e-14	0.351175	0.971	0.908	1.65501e-10	7	Epiblast committed
OTX2	8.10365e-13	0.686081	0.549	0.418	1.62073e-09	7	Epiblast committed
LRRN1	1.09942e-12	0.305943	0.717	0.59	2.19885e-09	7	Epiblast committed
UBE2C	1.07149e-11	0.356911	0.828	0.688	2.14297e-08	7	Epiblast committed
PHACTR1	3.51398e-11	0.363913	0.576	0.424	7.02795e-08	7	Epiblast committed
SHISA2	1.10343e-10	0.548714	0.477	0.211	2.20686e-07	7	Epiblast committed
ID3	1.83545e-10	0.319101	0.845	0.741	3.67089e-07	7	Epiblast committed
KCNG3	9.6788e-09	0.252518	0.546	0.341	1.93576e-05	7	Epiblast committed
DLG2	6.77709e-08	0.281604	0.642	0.55	0.000135542	7	Epiblast committed
PAX6	2.67664e-07	0.32535	0.429	0.123	0.000535328	7	Epiblast committed
PAMR1	1.1884e-06	0.316556	0.613	0.478	0.00237681	7	Epiblast committed
DOCK3	1.84338e-06	0.456682	0.569	0.465	0.00368676	7	Epiblast committed
SORBS2	8.96281e-06	0.443382	0.473	0.288	0.0179256	7	Epiblast committed
CNKSR2	1.48255e-05	0.489222	0.508	0.345	0.0296511	7	Epiblast committed
AC096570.1	5.80836e-05	0.353472	0.447	0.221	0.116167	7	Epiblast committed
CDH6	8.32595e-05	0.631952	0.491	0.287	0.166519	7	Epiblast committed
HS6ST2	0.000161875	0.618298	0.542	0.483	0.323749	7	Epiblast committed
MYO3B	0.00108352	0.379039	0.393	0.327	1	7	Epiblast committed
PLXNA2	4.04994e-289	1.80969	0.954	0.573	8.09988e-286	8	ExEM
FBN2	6.05816e-247	1.69878	0.968	0.695	1.21163e-243	8	ExEM
LGR5	2.05179e-243	1.61432	0.869	0.475	4.10358e-240	8	ExEM
APLNR	2.25786e-242	1.53308	0.944	0.661	4.51572e-239	8	ExEM
MIXL1	3.23803e-237	1.75448	0.86	0.519	6.47606e-234	8	ExEM
BMPER	8.93823e-235	1.52226	0.97	0.621	1.78765e-231	8	ExEM
ROR2	2.75805e-232	1.61859	0.948	0.675	5.5161e-229	8	ExEM
CNKSR3	5.23818e-216	1.56956	0.819	0.414	1.04764e-212	8	ExEM
LZTS1	3.2724e-215	1.34424	0.828	0.49	6.54481e-212	8	ExEM
HS3ST3A1	7.49268e-196	1.49985	0.898	0.573	1.49854e-192	8	ExEM
AC068587.4	6.24141e-190	1.20434	0.989	0.817	1.24828e-186	8	ExEM
LHX1	3.93169e-186	1.88039	0.781	0.488	7.86337e-183	8	ExEM
ELMO1	4.06411e-186	1.45042	0.866	0.506	8.12821e-183	8	ExEM
NRG2	3.0025e-181	1.33315	0.822	0.469	6.005e-178	8	ExEM
NCAM1	5.01448e-179	1.32433	0.86	0.486	1.0029e-175	8	ExEM
ALPK2	3.1791e-176	1.18757	0.825	0.49	6.35819e-173	8	ExEM
GATA6	8.64892e-175	1.19702	0.924	0.696	1.72978e-171	8	ExEM
P3H2	3.07409e-168	1.33409	0.848	0.506	6.14818e-165	8	ExEM
HECW2	9.88997e-162	1.19522	0.809	0.425	1.97799e-158	8	ExEM
MAMLD1	3.76763e-160	1.21639	0.655	0.319	7.53525e-157	8	ExEM
KAZN	6.06464e-157	1.2086	0.933	0.714	1.21293e-153	8	ExEM
GYPC	9.9087e-157	1.03667	0.898	0.66	1.98174e-153	8	ExEM
COL5A2	1.2421e-155	1.48361	0.897	0.672	2.48419e-152	8	ExEM
CDH11	1.94411e-153	1.09704	0.927	0.631	3.88822e-150	8	ExEM
FABP5	7.16554e-153	1.06041	0.991	0.955	1.43311e-149	8	ExEM
C1orf61	7.18892e-153	0.985462	0.666	0.344	1.43778e-149	8	ExEM
MAGI3	4.26133e-150	1.23328	0.865	0.558	8.52266e-147	8	ExEM
HAS2	1.04401e-148	1.23766	0.956	0.797	2.08802e-145	8	ExEM
EOMES	8.49314e-140	1.16421	0.742	0.512	1.69863e-136	8	ExEM
STEAP1B	3.02825e-136	1.4042	0.79	0.585	6.05651e-133	8	ExEM
ITGA9	4.38684e-136	0.977916	0.707	0.427	8.77368e-133	8	ExEM
MESP1	5.00726e-128	0.778964	0.609	0.324	1.00145e-124	8	ExEM
GATA4	1.5276e-125	0.874849	0.848	0.602	3.0552e-122	8	ExEM
PDE4D	5.3274e-123	0.931436	0.78	0.488	1.06548e-119	8	ExEM
BMP2	7.16502e-123	0.95155	0.729	0.484	1.433e-119	8	ExEM
FAM89A	2.19106e-115	0.890365	0.728	0.473	4.38211e-112	8	ExEM
AC092078.2	2.34045e-115	0.701483	0.486	0.196	4.6809e-112	8	ExEM
FAM13A	2.58364e-104	0.921175	0.804	0.555	5.16727e-101	8	ExEM
CHST11	1.31711e-99	0.902461	0.789	0.564	2.63423e-96	8	ExEM
CER1	1.05197e-96	2.13349	0.596	0.394	2.10394e-93	8	ExEM
SERPINE2	6.28912e-94	0.668426	0.915	0.74	1.25782e-90	8	ExEM
SYN3	1.46713e-92	1.02946	0.798	0.549	2.93426e-89	8	ExEM
NTS	2.27105e-91	1.53056	0.778	0.626	4.5421e-88	8	ExEM
ZNF521	4.44812e-91	0.726326	0.666	0.404	8.89624e-88	8	ExEM
EPHA4	6.68022e-91	0.752849	0.783	0.56	1.33604e-87	8	ExEM
ABTB2	1.91997e-89	0.782061	0.769	0.536	3.83995e-86	8	ExEM
TCF4	1.45306e-88	0.816708	0.922	0.789	2.90613e-85	8	ExEM
TENM4	2.23576e-88	0.75479	0.884	0.713	4.47152e-85	8	ExEM
SHISA6	2.75236e-88	0.97655	0.582	0.413	5.50472e-85	8	ExEM
LINC01090	2.66283e-85	0.776928	0.729	0.504	5.32566e-82	8	ExEM
CA2	3.07335e-85	0.759067	0.672	0.462	6.1467e-82	8	ExEM
MESP2	4.34907e-81	0.722561	0.541	0.352	8.69815e-78	8	ExEM
GRP	4.59967e-81	0.987786	0.582	0.415	9.19934e-78	8	ExEM
HAPLN1	7.31899e-81	0.822637	0.874	0.691	1.4638e-77	8	ExEM
CDH4	9.91042e-81	0.820537	0.66	0.467	1.98208e-77	8	ExEM
LINC00458	3.21441e-80	0.87008	0.746	0.619	6.42881e-77	8	ExEM
KCNQ5	8.12723e-79	1.11643	0.65	0.499	1.62545e-75	8	ExEM
CYP26A1	1.34257e-77	1.11038	0.588	0.394	2.68515e-74	8	ExEM
SHISAL2B	6.02901e-77	0.703605	0.631	0.458	1.2058e-73	8	ExEM
NRP2	5.1027e-75	0.664182	0.74	0.525	1.02054e-71	8	ExEM
PIK3R1	3.8863e-73	0.784095	0.711	0.564	7.7726e-70	8	ExEM
AC009055.1	2.41609e-72	0.782334	0.652	0.429	4.83217e-69	8	ExEM
GALNT13	6.64169e-71	0.84791	0.65	0.465	1.32834e-67	8	ExEM
HAND1	1.00346e-69	0.55546	0.938	0.716	2.00691e-66	8	ExEM
RPL22L1	2.8021e-69	0.643582	0.947	0.87	5.6042e-66	8	ExEM
CBR1	9.49698e-69	0.787521	0.792	0.61	1.8994e-65	8	ExEM
TMTC2	3.5659e-68	0.712158	0.729	0.542	7.1318e-65	8	ExEM
POT1-AS1	1.4428e-67	0.726149	0.644	0.488	2.88559e-64	8	ExEM
FREM1	6.13294e-67	0.544343	0.821	0.599	1.22659e-63	8	ExEM
PLEKHA6	8.3463e-67	0.725865	0.59	0.402	1.66926e-63	8	ExEM
LINC01812	1.47148e-66	0.539159	0.368	0.143	2.94296e-63	8	ExEM
TMOD1	8.68769e-66	0.641065	0.436	0.268	1.73754e-62	8	ExEM
BMP4	1.03818e-65	0.643565	0.795	0.606	2.07636e-62	8	ExEM
GAB2	1.59517e-65	0.591284	0.6	0.397	3.19033e-62	8	ExEM
NKD1	2.70047e-65	0.847692	0.682	0.556	5.40095e-62	8	ExEM
AC068051.1	2.38452e-64	0.92167	0.532	0.359	4.76904e-61	8	ExEM
MCC	3.10227e-64	0.66468	0.836	0.676	6.20454e-61	8	ExEM
KLHL4	3.47149e-64	0.707823	0.793	0.611	6.94299e-61	8	ExEM
SETBP1	4.00125e-63	0.662564	0.758	0.594	8.0025e-60	8	ExEM
ENC1	5.72556e-63	0.676032	0.617	0.475	1.14511e-59	8	ExEM
AC007422.1	1.15782e-61	0.885144	0.438	0.246	2.31563e-58	8	ExEM
RAB31	6.17124e-61	0.516218	0.783	0.605	1.23425e-57	8	ExEM
CHL1	1.66417e-60	0.501445	0.406	0.234	3.32833e-57	8	ExEM
UNC5C	1.18347e-58	0.736084	0.673	0.508	2.36694e-55	8	ExEM
RUNX1T1	8.78314e-57	0.622529	0.758	0.616	1.75663e-53	8	ExEM
PTPRM	1.9583e-56	0.552062	0.714	0.524	3.91659e-53	8	ExEM
CENPF	3.42978e-56	0.562368	0.924	0.784	6.85956e-53	8	ExEM
GPC6	6.35634e-56	0.512276	0.957	0.869	1.27127e-52	8	ExEM
WLS	2.61753e-55	0.637528	0.748	0.609	5.23507e-52	8	ExEM
MAN1A1	2.77027e-55	0.493323	0.675	0.501	5.54054e-52	8	ExEM
PPFIA2	3.85994e-55	0.471399	0.388	0.262	7.71989e-52	8	ExEM
ANGPT2	3.20765e-54	0.46927	0.506	0.361	6.41531e-51	8	ExEM
EGLN3	2.09938e-52	0.576136	0.546	0.408	4.19876e-49	8	ExEM
EPHB2	1.66943e-51	0.57406	0.578	0.44	3.33886e-48	8	ExEM
SH3PXD2A	5.1837e-49	0.538388	0.729	0.622	1.03674e-45	8	ExEM
CLSTN2	8.1709e-49	1.02276	0.511	0.378	1.63418e-45	8	ExEM
CEP85L	1.69355e-48	0.492003	0.64	0.469	3.3871e-45	8	ExEM
MYOCD	3.50175e-48	0.653186	0.46	0.314	7.0035e-45	8	ExEM
COLEC12	2.93268e-47	0.646643	0.813	0.682	5.86536e-44	8	ExEM
UPP1	2.46776e-46	0.555679	0.705	0.574	4.93552e-43	8	ExEM
COL23A1	7.78263e-46	0.621009	0.632	0.496	1.55653e-42	8	ExEM
WNT5A	1.67198e-45	0.5016	0.536	0.41	3.34396e-42	8	ExEM
PDE10A	8.09421e-45	0.482234	0.523	0.385	1.61884e-41	8	ExEM
GRIN2B	8.30365e-45	0.575571	0.505	0.407	1.66073e-41	8	ExEM
CDH2	8.66187e-45	0.408416	0.801	0.668	1.73237e-41	8	ExEM
AC007535.1	7.51257e-43	0.280996	0.321	0.16	1.50251e-39	8	ExEM
COBLL1	1.31021e-42	0.388448	0.647	0.46	2.62042e-39	8	ExEM
CADM1	1.66648e-42	0.562235	0.675	0.542	3.33295e-39	8	ExEM
TEAD1	4.76827e-41	0.407317	0.913	0.795	9.53654e-38	8	ExEM
AL050309.1	8.05505e-41	0.511916	0.623	0.489	1.61101e-37	8	ExEM
DIAPH3	1.26398e-40	0.590465	0.79	0.697	2.52795e-37	8	ExEM
SMAD6	1.36149e-40	0.535396	0.602	0.503	2.72298e-37	8	ExEM
VAMP8	4.39642e-40	0.357016	0.827	0.695	8.79285e-37	8	ExEM
AC044810.2	2.93728e-38	0.608369	0.492	0.402	5.87455e-35	8	ExEM
CDH20	3.73705e-38	0.297556	0.34	0.242	7.47409e-35	8	ExEM
PSTPIP2	5.39412e-37	0.337849	0.438	0.355	1.07882e-33	8	ExEM
PSKH2	1.09232e-36	0.604103	0.456	0.357	2.18464e-33	8	ExEM
L1TD1	2.03753e-36	0.265743	0.947	0.782	4.07506e-33	8	ExEM
DAB1	1.72009e-35	0.564682	0.62	0.514	3.44017e-32	8	ExEM
SYNDIG1	7.40203e-35	0.42073	0.491	0.378	1.48041e-31	8	ExEM
PTMA	8.17578e-35	0.276156	1	0.997	1.63516e-31	8	ExEM
RIMBP2	1.45755e-34	0.415454	0.471	0.362	2.91509e-31	8	ExEM
AFF1	1.56034e-34	0.425252	0.763	0.664	3.12067e-31	8	ExEM
SERPINB9	9.0333e-34	0.532207	0.798	0.704	1.80666e-30	8	ExEM
AL136119.1	3.53903e-33	1.05709	0.438	0.319	7.07807e-30	8	ExEM
AL365295.1	4.84549e-33	0.512572	0.492	0.393	9.69099e-30	8	ExEM
FUT8	5.66447e-33	0.346293	0.673	0.551	1.13289e-29	8	ExEM
HIST1H1D	5.03619e-32	0.569903	0.629	0.529	1.00724e-28	8	ExEM
LDHA	2.62649e-31	0.367713	0.915	0.818	5.25298e-28	8	ExEM
AC108052.1	4.88179e-31	0.637319	0.532	0.479	9.76358e-28	8	ExEM
KCTD8	1.1404e-30	0.430066	0.479	0.405	2.2808e-27	8	ExEM
LINC00467	1.37372e-30	0.492156	0.638	0.575	2.74743e-27	8	ExEM
GLIPR2	5.32442e-30	0.336502	0.653	0.544	1.06488e-26	8	ExEM
ST8SIA1	2.28218e-29	0.391046	0.464	0.381	4.56436e-26	8	ExEM
PRTG	3.16474e-29	0.372032	0.871	0.755	6.32948e-26	8	ExEM
PBX3	4.56173e-29	0.409893	0.799	0.682	9.12346e-26	8	ExEM
STAB2	1.34523e-28	0.295577	0.318	0.236	2.69046e-25	8	ExEM
TMEM185A	1.2674e-27	0.423571	0.567	0.485	2.53481e-24	8	ExEM
ANPEP	2.63856e-27	0.331981	0.384	0.321	5.27712e-24	8	ExEM
PTPRG	5.7002e-27	0.369752	0.967	0.926	1.14004e-23	8	ExEM
PKNOX2	1.04102e-26	0.356007	0.479	0.396	2.08204e-23	8	ExEM
ANK2	1.83249e-26	0.398862	0.807	0.712	3.66497e-23	8	ExEM
THSD7A	5.30154e-26	0.390327	0.429	0.358	1.06031e-22	8	ExEM
PVT1	9.18368e-26	0.381901	0.688	0.633	1.83674e-22	8	ExEM
AC117386.2	2.48366e-25	0.69147	0.394	0.32	4.96731e-22	8	ExEM
AC127526.2	8.41743e-25	0.499095	0.541	0.519	1.68349e-21	8	ExEM
DGKB	9.47747e-25	1.82194	0.467	0.451	1.89549e-21	8	ExEM
VIM	2.51542e-24	0.335856	0.916	0.804	5.03083e-21	8	ExEM
LRIG3	3.70711e-24	0.395607	0.467	0.429	7.41422e-21	8	ExEM
CGNL1	5.98804e-24	0.408975	0.705	0.652	1.19761e-20	8	ExEM
TBX3	6.81883e-24	0.354202	0.652	0.578	1.36377e-20	8	ExEM
SLC35F3	8.69685e-24	0.422921	0.435	0.384	1.73937e-20	8	ExEM
MAST4	3.50769e-23	0.309791	0.511	0.449	7.01538e-20	8	ExEM
ASPM	3.63495e-23	0.339952	0.714	0.645	7.2699e-20	8	ExEM
EPB41L3	4.57604e-23	0.363872	0.494	0.446	9.15209e-20	8	ExEM
PLCB1	8.03621e-23	0.412421	0.658	0.577	1.60724e-19	8	ExEM
TPX2	1.06889e-22	0.353745	0.781	0.722	2.13777e-19	8	ExEM
GYPB	1.62551e-22	0.858468	0.422	0.371	3.25103e-19	8	ExEM
NTN1	5.77037e-22	0.446709	0.384	0.349	1.15407e-18	8	ExEM
LHFPL6	2.34149e-21	0.343454	0.565	0.515	4.68297e-18	8	ExEM
HIST1H1B	1.59386e-20	0.392605	0.561	0.496	3.18771e-17	8	ExEM
LDB2	3.39855e-20	0.337559	0.766	0.692	6.7971e-17	8	ExEM
ZEB1	1.00168e-19	0.341023	0.442	0.385	2.00337e-16	8	ExEM
DYNC1I1	1.5113e-19	0.530784	0.524	0.515	3.02261e-16	8	ExEM
HIST1H4C	2.06203e-19	0.437698	0.948	0.909	4.12406e-16	8	ExEM
CACNA1B	6.19916e-19	0.372085	0.397	0.372	1.23983e-15	8	ExEM
MSX1	6.72277e-19	0.38997	0.518	0.495	1.34455e-15	8	ExEM
FRMD4B	2.07404e-18	0.294343	0.612	0.558	4.14807e-15	8	ExEM
PCDH19	2.46154e-18	0.438615	0.375	0.36	4.92309e-15	8	ExEM
FAM155A	1.69801e-17	0.353141	0.688	0.607	3.39603e-14	8	ExEM
PRR16	2.24201e-17	0.251063	0.33	0.31	4.48402e-14	8	ExEM
CDK1	2.6865e-17	0.287858	0.693	0.655	5.37301e-14	8	ExEM
HIST1H1A	3.25608e-17	0.48628	0.705	0.688	6.51216e-14	8	ExEM
AC078993.1	4.9036e-16	0.395003	0.515	0.531	9.8072e-13	8	ExEM
DSCAM	1.3656e-15	0.263712	0.184	0.413	2.73121e-12	8	ExEM
AC009055.2	1.60458e-15	0.259612	0.699	0.669	3.20915e-12	8	ExEM
DLGAP2	2.05795e-14	0.331994	0.412	0.38	4.11591e-11	8	ExEM
DKK1	1.29021e-13	0.865861	0.468	0.503	2.58042e-10	8	ExEM
MKI67	3.78016e-12	0.271519	0.644	0.647	7.56032e-09	8	ExEM
RHOBTB3	3.90106e-12	0.269782	0.657	0.638	7.80212e-09	8	ExEM
ST6GALNAC5	4.37673e-12	0.303822	0.347	0.334	8.75345e-09	8	ExEM
RASSF8	1.32837e-11	0.300863	0.552	0.547	2.65673e-08	8	ExEM
CENPE	6.44984e-11	0.291782	0.638	0.644	1.28997e-07	8	ExEM
SLCO2A1	1.61803e-10	0.282261	0.471	0.49	3.23605e-07	8	ExEM
IL1RAPL2	4.34781e-10	0.390445	0.239	0.265	8.69561e-07	8	ExEM
AC019155.2	1.6329e-08	0.300733	0.506	0.541	3.2658e-05	8	ExEM
FSHR	7.47341e-08	0.337509	0.394	0.42	0.000149468	8	ExEM
TNC	1.13786e-07	0.412583	0.492	0.542	0.000227572	8	ExEM
ELL2	1.30987e-07	0.28178	0.426	0.455	0.000261975	8	ExEM
RBM20	2.57705e-07	0.297649	0.375	0.425	0.00051541	8	ExEM
SVEP1	2.96115e-07	0.314307	0.415	0.434	0.00059223	8	ExEM
IER3	1.07023e-06	0.295788	0.342	0.401	0.00214045	8	ExEM
SLPI	4.31888e-06	0.378829	0.325	0.367	0.00863776	8	ExEM
GYPE	7.64562e-06	0.451643	0.296	0.274	0.0152912	8	ExEM
NRXN3	2.27773e-05	0.253749	0.514	0.537	0.0455547	8	ExEM
KCNH7	0.000161703	0.25465	0.191	0.267	0.323407	8	ExEM
DCC	0.000332463	0.684885	0.353	0.431	0.664925	8	ExEM
DACH1	0.000934142	0.261221	0.305	0.378	1	8	ExEM
APOB	4.38181e-287	2.6473	0.935	0.336	8.76362e-284	9	Secondary Yolk-Sac
APOA1	1.54675e-271	4.18573	1	0.709	3.09351e-268	9	Secondary Yolk-Sac
APOC1	1.38128e-261	3.09765	0.998	0.844	2.76256e-258	9	Secondary Yolk-Sac
GPC3	5.3068e-260	3.14467	1	0.656	1.06136e-256	9	Secondary Yolk-Sac
APOA2	5.72608e-253	3.95691	0.993	0.602	1.14522e-249	9	Secondary Yolk-Sac
APOE	1.80738e-252	2.38099	1	0.728	3.61476e-249	9	Secondary Yolk-Sac
FN1	3.51279e-252	2.76242	1	0.861	7.02559e-249	9	Secondary Yolk-Sac
S100A14	3.51145e-251	3.61628	0.951	0.426	7.02289e-248	9	Secondary Yolk-Sac
RSPO3	7.12657e-247	2.54395	0.973	0.48	1.42531e-243	9	Secondary Yolk-Sac
DPP4	5.59963e-243	2.07845	0.922	0.365	1.11993e-239	9	Secondary Yolk-Sac
S100A10	1.86747e-234	2.31965	0.991	0.919	3.73494e-231	9	Secondary Yolk-Sac
S100A16	8.60187e-222	2.36305	0.949	0.457	1.72037e-218	9	Secondary Yolk-Sac
FLRT3	7.61913e-212	1.82633	0.96	0.532	1.52383e-208	9	Secondary Yolk-Sac
SERPINE2	2.84158e-211	2.6492	0.978	0.741	5.68316e-208	9	Secondary Yolk-Sac
CDKN1C	3.37031e-211	1.91549	0.933	0.374	6.74062e-208	9	Secondary Yolk-Sac
ALDH1A1	2.0932e-207	1.67508	0.837	0.323	4.18641e-204	9	Secondary Yolk-Sac
LAMB1	5.33754e-207	1.79492	0.982	0.619	1.06751e-203	9	Secondary Yolk-Sac
SLC2A3	4.85685e-202	2.012	0.993	0.774	9.7137e-199	9	Secondary Yolk-Sac
CST3	7.89486e-201	1.89926	0.96	0.595	1.57897e-197	9	Secondary Yolk-Sac
FRZB	2.12609e-200	1.88059	0.922	0.403	4.25218e-197	9	Secondary Yolk-Sac
GSN	4.00624e-200	1.72138	0.929	0.421	8.01249e-197	9	Secondary Yolk-Sac
S100A13	1.69905e-195	1.90257	0.982	0.814	3.3981e-192	9	Secondary Yolk-Sac
SLC7A7	4.41493e-192	1.60637	0.868	0.38	8.82986e-189	9	Secondary Yolk-Sac
VCAN	1.70222e-185	1.53331	0.993	0.878	3.40444e-182	9	Secondary Yolk-Sac
MTTP	7.35503e-185	1.36128	0.786	0.245	1.47101e-181	9	Secondary Yolk-Sac
APELA	4.5114e-179	1.58961	0.875	0.396	9.0228e-176	9	Secondary Yolk-Sac
IGFBP6	2.96617e-170	1.75306	0.837	0.349	5.93234e-167	9	Secondary Yolk-Sac
SPINT2	6.31743e-170	1.37967	0.973	0.677	1.26349e-166	9	Secondary Yolk-Sac
CDH2	3.5253e-169	1.53896	0.975	0.664	7.05061e-166	9	Secondary Yolk-Sac
FTL	1.21251e-168	1.3404	0.996	0.996	2.42503e-165	9	Secondary Yolk-Sac
DNAJC15	3.86069e-166	2.04739	0.94	0.598	7.72138e-163	9	Secondary Yolk-Sac
BMP6	1.01287e-162	1.75383	0.833	0.374	2.02575e-159	9	Secondary Yolk-Sac
LRP2	2.28272e-162	1.68609	0.846	0.429	4.56544e-159	9	Secondary Yolk-Sac
AK4	6.92549e-162	1.35274	0.908	0.499	1.3851e-158	9	Secondary Yolk-Sac
APOC3	5.70831e-161	1.10399	0.654	0.166	1.14166e-157	9	Secondary Yolk-Sac
TTR	7.33005e-160	3.17673	0.79	0.332	1.46601e-156	9	Secondary Yolk-Sac
GSTA2	8.81451e-160	1.33275	0.79	0.32	1.7629e-156	9	Secondary Yolk-Sac
EPCAM	2.36711e-159	1.32806	0.958	0.638	4.73422e-156	9	Secondary Yolk-Sac
COL18A1	3.56906e-158	1.428	0.98	0.78	7.13811e-155	9	Secondary Yolk-Sac
LGALS2	9.81794e-158	1.18054	0.732	0.226	1.96359e-154	9	Secondary Yolk-Sac
CST1	1.89615e-157	2.4561	0.917	0.614	3.79231e-154	9	Secondary Yolk-Sac
FGFR1	7.84172e-156	1.39749	0.984	0.848	1.56834e-152	9	Secondary Yolk-Sac
ANXA2	2.12384e-155	1.35852	0.98	0.839	4.24767e-152	9	Secondary Yolk-Sac
CKB	2.49323e-155	1.82427	0.978	0.858	4.98645e-152	9	Secondary Yolk-Sac
AKR1D1	4.60543e-155	1.23322	0.772	0.3	9.21086e-152	9	Secondary Yolk-Sac
LAMA1	3.21094e-154	1.7781	0.96	0.667	6.42188e-151	9	Secondary Yolk-Sac
ADD3	2.41945e-150	1.35184	0.953	0.679	4.83891e-147	9	Secondary Yolk-Sac
MGST2	4.21042e-147	1.27469	0.933	0.604	8.42084e-144	9	Secondary Yolk-Sac
HMOX1	1.96836e-143	1.31911	0.835	0.417	3.93673e-140	9	Secondary Yolk-Sac
SYTL5	2.91994e-141	1.50712	0.857	0.414	5.83988e-138	9	Secondary Yolk-Sac
TMEM135	3.10385e-141	1.55605	0.924	0.615	6.2077e-138	9	Secondary Yolk-Sac
B4GALT1	4.16313e-141	1.229	0.877	0.471	8.32626e-138	9	Secondary Yolk-Sac
HPGD	8.05145e-138	1.49671	0.85	0.409	1.61029e-134	9	Secondary Yolk-Sac
SAT1	2.97635e-137	1.52659	0.911	0.556	5.9527e-134	9	Secondary Yolk-Sac
TNNC1	1.38293e-136	1.37947	0.826	0.44	2.76587e-133	9	Secondary Yolk-Sac
PTGR1	2.75765e-135	1.35834	0.908	0.611	5.5153e-132	9	Secondary Yolk-Sac
NEAT1	8.5475e-135	1.7396	0.951	0.687	1.7095e-131	9	Secondary Yolk-Sac
LINC02413	1.35608e-133	1.06181	0.748	0.359	2.71216e-130	9	Secondary Yolk-Sac
CUBN	2.71323e-132	1.31726	0.766	0.345	5.42646e-129	9	Secondary Yolk-Sac
[truncated: 920 more rows]
