# Supplementary material for: Complete human day 14 post-implantation embryo models from naive ES cells
Source: Nature. 2023 Sep 6;622(7983):562–73. doi: 10.1038/s41586-023-06604-5 (PMC10584686; doi:10.1038/s41586-023-06604-5)
Supplement: Supplementary file 4 — Cell annotation of human SEM cells. a, Cell annotation of human SEM. b, List of CTb-like and STb-like annotated cells. c, Normalized gene expression of top 50 differentially expressed genes that are upregulated in CTb-like compared with STb-like cells (Extended Data Fig. 12e). [file 41586_2023_6604_MOESM4_ESM.xlsx]

## Sheet: SEM cells
cell	nCount_RNA	nFeature_RNA	sample	percent.mt	seurat_cluster	seurat cluster annotation	cell curated annotation
AAACCCAGTGAAGCTG-1	9337	3552	W3_SEM_Day4	5.46214	0	ExEM_1	ExEM_1
AAACGAATCACGATCA-1	11171	4159	W3_SEM_Day4	4.07305	0	ExEM_1	ExEM_1
AAAGTGACATTAAAGG-1	8240	3389	W3_SEM_Day4	6.44417	0	ExEM_1	ExEM_1
AACAAAGCATGACTTG-1	7282	3273	W3_SEM_Day4	6.17962	0	ExEM_1	ExEM_1
AAGGAATAGGACGGAG-1	17448	5220	W3_SEM_Day4	7.70289	0	ExEM_1	ExEM_1
AAGGAATAGTTGGACG-1	11430	4108	W3_SEM_Day4	5.24934	0	ExEM_1	ExEM_1
AATGAAGTCGTGCGAC-1	8123	3159	W3_SEM_Day4	3.18848	0	ExEM_1	ExEM_1
AATGGCTAGTAAAGCT-1	10425	3749	W3_SEM_Day4	2.81055	0	ExEM_1	ExEM_1
AATTTCCAGCACGATG-1	6317	2720	W3_SEM_Day4	5.39813	0	ExEM_1	ExEM_1
ACAAGCTCACAGTCGC-1	11944	4322	W3_SEM_Day4	2.74615	0	ExEM_1	ExEM_1
ACAGCCGTCAATCGGT-1	7737	3064	W3_SEM_Day4	6.30735	0	ExEM_1	ExEM_1
ACAGCCGTCACTGGTA-1	10060	3954	W3_SEM_Day4	5.52684	0	ExEM_1	ExEM_1
ACCAAACCAAGGACAC-1	6133	2834	W3_SEM_Day4	3.71759	0	ExEM_1	ExEM_1
ACCAACAGTCTCACAA-1	19461	5483	W3_SEM_Day4	3.88983	0	ExEM_1	ExEM_1
ACGCACGCAGCATGCC-1	20745	5416	W3_SEM_Day4	3.68764	0	ExEM_1	ExEM_1
ACGGTCGCAATACAGA-1	6829	2728	W3_SEM_Day4	6.63347	0	ExEM_1	ExEM_1
ACGTAACTCTACAGGT-1	15207	4504	W3_SEM_Day4	3.01177	0	ExEM_1	ExEM_1
ACGTTCCTCAGCTGAT-1	12328	3901	W3_SEM_Day4	3.70701	0	ExEM_1	ExEM_1
ACTCTCGCAGATCCTA-1	8263	3332	W3_SEM_Day4	6.24471	0	ExEM_1	ExEM_1
ACTGTGATCCATCCGT-1	6941	2758	W3_SEM_Day4	4.58147	0	ExEM_1	ExEM_1
AGAGCAGTCGCTAGCG-1	5634	2425	W3_SEM_Day4	6.37203	0	ExEM_1	ExEM_1
AGATCCACACGGCACT-1	12785	4488	W3_SEM_Day4	5.65506	0	ExEM_1	ExEM_1
AGCATCATCTGAATGC-1	22095	6066	W3_SEM_Day4	3.40801	0	ExEM_1	ExEM_1
AGCGATTAGCCTCTCT-1	5764	2637	W3_SEM_Day4	3.48716	0	ExEM_1	ExEM_1
AGGATAACAGTTTCAG-1	11580	3977	W3_SEM_Day4	4.8791	0	ExEM_1	ExEM_1
AGGGCCTAGTCTTCGA-1	8251	3122	W3_SEM_Day4	5.17513	0	ExEM_1	ExEM_1
AGGTCTACATAGAGGC-1	17446	5347	W3_SEM_Day4	4.3563	0	ExEM_1	ExEM_1
AGGTTGTGTAGCGTTT-1	7269	2903	W3_SEM_Day4	7.26372	0	ExEM_1	ExEM_1
AGTAACCAGGTAGATT-1	7916	3175	W3_SEM_Day4	4.68671	0	ExEM_1	ExEM_1
AGTCACAAGAGAAGGT-1	15041	3965	W3_SEM_Day4	4.2085	0	ExEM_1	ExEM_1
AGTCATGCATGTACGT-1	4190	1926	W3_SEM_Day4	4.86874	0	ExEM_1	ExEM_1
ATACCTTTCTTGGTGA-1	7581	3137	W3_SEM_Day4	4.0496	0	ExEM_1	ExEM_1
ATCCGTCAGGAGACCT-1	6151	3100	W3_SEM_Day4	6.50301	0	ExEM_1	ExEM_1
ATCCTATCAGCGTGAA-1	8744	3302	W3_SEM_Day4	4.87191	0	ExEM_1	ExEM_1
ATCCTATTCACAAGGG-1	9280	3591	W3_SEM_Day4	4.76293	0	ExEM_1	ExEM_1
ATCGCCTTCATTGCTT-1	8651	3353	W3_SEM_Day4	4.13825	0	ExEM_1	ExEM_1
ATGATCGCACCGTGCA-1	7896	2924	W3_SEM_Day4	7.07953	0	ExEM_1	ExEM_1
ATGCCTCAGATGCTTC-1	16711	5035	W3_SEM_Day4	4.69152	0	ExEM_1	ExEM_1
ATTACCTTCTTTGCGC-1	6061	2924	W3_SEM_Day4	6.40158	0	ExEM_1	ExEM_1
ATTCATCAGCGCGTTC-1	6094	2551	W3_SEM_Day4	4.52904	0	ExEM_1	ExEM_1
ATTCCATTCCGTAATG-1	7279	3174	W3_SEM_Day4	6.40198	0	ExEM_1	ExEM_1
ATTGTTCTCAAGGCTT-1	5160	2238	W3_SEM_Day4	5.40698	0	ExEM_1	ExEM_1
CAACAACCATCGAAGG-1	11273	3580	W3_SEM_Day4	5.65954	0	ExEM_1	ExEM_1
CAACGGCGTCATACCA-1	11965	4056	W3_SEM_Day4	5.44087	0	ExEM_1	ExEM_1
CAAGGGAAGCCACTCG-1	9521	2937	W3_SEM_Day4	5.95526	0	ExEM_1	ExEM_1
CACCAAACAAACCATC-1	9995	3502	W3_SEM_Day4	4.55228	0	ExEM_1	ExEM_1
CACCAAATCACGTAGT-1	8589	3227	W3_SEM_Day4	6.53161	0	ExEM_1	ExEM_1
CACGTTCTCCTACCAC-1	16142	5149	W3_SEM_Day4	2.51518	0	ExEM_1	ExEM_1
CATACTTAGGCTGTAG-1	4233	2182	W3_SEM_Day4	4.18143	0	ExEM_1	ExEM_1
CATAGACGTCTTACTT-1	1672	1194	W3_SEM_Day4	12.6196	0	ExEM_1	ExEM_1
CATCCGTAGTGTTCAC-1	3115	1555	W3_SEM_Day4	4.26966	0	ExEM_1	ExEM_1
CATGCGGTCATCGCTC-1	18938	5487	W3_SEM_Day4	3.80716	0	ExEM_1	ExEM_1
CATTCATCAGGTGGAT-1	6546	2811	W3_SEM_Day4	5.34678	0	ExEM_1	ExEM_1
CATTCCGTCTCTCTAA-1	7500	3229	W3_SEM_Day4	3.6	0	ExEM_1	ExEM_1
CATTCTACAGAAATTG-1	3950	2087	W3_SEM_Day4	2.73418	0	ExEM_1	ExEM_1
CATTGAGCACTTCTCG-1	6646	2640	W3_SEM_Day4	3.91213	0	ExEM_1	ExEM_1
CCAAGCGAGAGCATCG-1	6086	2660	W3_SEM_Day4	3.4834	0	ExEM_1	ExEM_1
CCAAGCGGTTCCGCGA-1	6350	2876	W3_SEM_Day4	3.48031	0	ExEM_1	ExEM_1
CCCTCAAGTCACTGAT-1	28938	6126	W3_SEM_Day4	3.88071	0	ExEM_1	ExEM_1
CCCTCTCGTGATTAGA-1	14469	4535	W3_SEM_Day4	4.63059	0	ExEM_1	ExEM_1
CCCTGATAGACTAAGT-1	17930	5422	W3_SEM_Day4	4.3391	0	ExEM_1	ExEM_1
CCGAACGAGTAGACAT-1	5755	2493	W3_SEM_Day4	3.90964	0	ExEM_1	ExEM_1
CCGAACGCAGGGTTGA-1	9127	3482	W3_SEM_Day4	5.24816	0	ExEM_1	ExEM_1
CCGATGGCACCTAAAC-1	10509	3986	W3_SEM_Day4	2.89276	0	ExEM_1	ExEM_1
CCGCAAGCAACCGCCA-1	15765	4919	W3_SEM_Day4	4.39581	0	ExEM_1	ExEM_1
CCTACGTCAGCGTGAA-1	19050	5704	W3_SEM_Day4	5.48031	0	ExEM_1	ExEM_1
CCTCTCCTCCATCTCG-1	10492	4276	W3_SEM_Day4	3.59321	0	ExEM_1	ExEM_1
CCTGCATTCACTGGGC-1	11207	4046	W3_SEM_Day4	5.85348	0	ExEM_1	ExEM_1
CCTGTTGCACTTGTCC-1	12798	4660	W3_SEM_Day4	3.62557	0	ExEM_1	ExEM_1
CCTTTGGAGTGATTCC-1	7092	3123	W3_SEM_Day4	6.13367	0	ExEM_1	ExEM_1
CGATGGCGTCACTGAT-1	8037	3062	W3_SEM_Day4	6.94289	0	ExEM_1	ExEM_1
CGCATAATCGATCCAA-1	7645	3261	W3_SEM_Day4	4.44735	0	ExEM_1	ExEM_1
CGTGCTTAGGCGTTAG-1	7775	2848	W3_SEM_Day4	4.72026	0	ExEM_1	ExEM_1
CTACTATCACTGCACG-1	5530	2732	W3_SEM_Day4	4.35805	0	ExEM_1	ExEM_1
CTCCTCCGTAATGCGG-1	16572	4612	W3_SEM_Day4	4.99035	0	ExEM_1	ExEM_1
CTGAGCGAGCGACTAG-1	12697	3852	W3_SEM_Day4	5.59975	0	ExEM_1	ExEM_1
CTGAGGCAGTGGTTCT-1	11377	3898	W3_SEM_Day4	6.39009	0	ExEM_1	ExEM_1
CTGCATCAGTGTTCCA-1	9027	3708	W3_SEM_Day4	5.59433	0	ExEM_1	ExEM_1
CTGCGAGGTAGACACG-1	6711	3132	W3_SEM_Day4	10.2816	0	ExEM_1	ExEM_1
CTGTATTCACCACTGG-1	10241	3767	W3_SEM_Day4	5.66351	0	ExEM_1	ExEM_1
CTTAGGATCTGTAACG-1	18360	4927	W3_SEM_Day4	3.56209	0	ExEM_1	ExEM_1
CTTCCGACAAAGTGTA-1	11952	4073	W3_SEM_Day4	5.27945	0	ExEM_1	ExEM_1
CTTCCGACACGTTGGC-1	7383	3019	W3_SEM_Day4	6.17635	0	ExEM_1	ExEM_1
CTTCGGTAGCTGAGTG-1	11547	4083	W3_SEM_Day4	6.0795	0	ExEM_1	ExEM_1
CTTGAGACAAGTCCAT-1	13992	4507	W3_SEM_Day4	5.44597	0	ExEM_1	ExEM_1
GAAGGACTCATGGTAC-1	5512	2486	W3_SEM_Day4	6.36792	0	ExEM_1	ExEM_1
GACCCTTAGGGATGTC-1	6541	2600	W3_SEM_Day4	5.38144	0	ExEM_1	ExEM_1
GACCTTCCATCTTAGG-1	8057	2802	W3_SEM_Day4	4.19511	0	ExEM_1	ExEM_1
GAGACTTCAGGGACTA-1	5995	2499	W3_SEM_Day4	5.48791	0	ExEM_1	ExEM_1
GAGGCAAAGCGTTACT-1	8475	3082	W3_SEM_Day4	5.73451	0	ExEM_1	ExEM_1
GAGTGTTAGTAATTGG-1	7796	3120	W3_SEM_Day4	6.36224	0	ExEM_1	ExEM_1
GAGTTGTGTCATAGTC-1	5004	2148	W3_SEM_Day4	6.4948	0	ExEM_1	ExEM_1
GATCACACAGCACCCA-1	13198	4250	W3_SEM_Day4	4.44007	0	ExEM_1	ExEM_1
GATCAGTCACAACATC-1	7656	3343	W3_SEM_Day4	7.35371	0	ExEM_1	ExEM_1
GATCAGTGTCGTGTTA-1	4359	2100	W3_SEM_Day4	6.74467	0	ExEM_1	ExEM_1
GATGTTGGTCATCGGC-1	7115	2909	W3_SEM_Day4	5.11595	0	ExEM_1	ExEM_1
GATTCTTGTTTATGCG-1	9834	4030	W3_SEM_Day4	3.20317	0	ExEM_1	ExEM_1
GATTTCTTCAAGAGTA-1	5141	2209	W3_SEM_Day4	6.94417	0	ExEM_1	ExEM_1
GCATGATGTATGCTAC-1	8813	3378	W3_SEM_Day4	5.0834	0	ExEM_1	ExEM_1
GCGAGAAGTGACATCT-1	6248	2750	W3_SEM_Day4	6.12996	0	ExEM_1	ExEM_1
GCGATCGCAGAGGCAT-1	13694	4754	W3_SEM_Day4	5.44034	0	ExEM_1	ExEM_1
GCGTTTCTCAACGCTA-1	7795	3065	W3_SEM_Day4	5.2213	0	ExEM_1	ExEM_1
GCTCAAATCCCTCGAT-1	10666	4155	W3_SEM_Day4	4.10651	0	ExEM_1	ExEM_1
GGCACGTAGACGGTCA-1	8988	3398	W3_SEM_Day4	5.04005	0	ExEM_1	ExEM_1
GGCTGTGCATTCCTAT-1	5763	2504	W3_SEM_Day4	5.65678	0	ExEM_1	ExEM_1
GGGACCTTCTCAATCT-1	5469	2524	W3_SEM_Day4	2.59645	0	ExEM_1	ExEM_1
GGGTCACTCAACTGGT-1	26143	6244	W3_SEM_Day4	4.2803	0	ExEM_1	ExEM_1
GGTGTCGGTAACCAGG-1	6227	2552	W3_SEM_Day4	5.55645	0	ExEM_1	ExEM_1
GGTTAACCACGAAGAC-1	15799	5629	W3_SEM_Day4	3.91797	0	ExEM_1	ExEM_1
GGTTGTACACAAAGTA-1	11552	4125	W3_SEM_Day4	5.83449	0	ExEM_1	ExEM_1
GTAACACTCAGTAGGG-1	7993	3035	W3_SEM_Day4	8.49493	0	ExEM_1	ExEM_1
GTACAACCACCTGAAT-1	4829	2380	W3_SEM_Day4	2.54711	0	ExEM_1	ExEM_1
GTAGCTAGTGATACCT-1	16797	4639	W3_SEM_Day4	5.9594	0	ExEM_1	ExEM_1
GTCATCCTCTGTCGCT-1	23251	6312	W3_SEM_Day4	4.75248	0	ExEM_1	ExEM_1
GTCATGATCACGATAC-1	9925	3873	W3_SEM_Day4	5.07809	0	ExEM_1	ExEM_1
GTCTACCAGCTATCTG-1	11523	4206	W3_SEM_Day4	4.24369	0	ExEM_1	ExEM_1
GTCTTTACAAACTCGT-1	3752	1917	W3_SEM_Day4	4.85075	0	ExEM_1	ExEM_1
GTCTTTAGTTCGATTG-1	13981	4391	W3_SEM_Day4	4.79222	0	ExEM_1	ExEM_1
GTTACAGCATGACAGG-1	9351	3565	W3_SEM_Day4	2.55588	0	ExEM_1	ExEM_1
GTTACCCTCCATATGG-1	12001	4292	W3_SEM_Day4	4.30797	0	ExEM_1	ExEM_1
GTTAGACGTTTACTTC-1	28011	6326	W3_SEM_Day4	3.44508	0	ExEM_1	ExEM_1
GTTCTATCACCAGTTA-1	5596	2466	W3_SEM_Day4	5.66476	0	ExEM_1	ExEM_1
TAAGTCGAGTAAACAC-1	9196	3320	W3_SEM_Day4	7.72075	0	ExEM_1	ExEM_1
TAATTCCGTCAAAGAT-1	7374	2946	W3_SEM_Day4	4.2582	0	ExEM_1	ExEM_1
TACACCCTCACGTAGT-1	10971	4152	W3_SEM_Day4	4.72154	0	ExEM_1	ExEM_1
TACCTGCAGGTACCTT-1	6461	2535	W3_SEM_Day4	2.25971	0	ExEM_1	ExEM_1
TACGCTCGTGAGCTCC-1	13303	4420	W3_SEM_Day4	3.75855	0	ExEM_1	ExEM_1
TACTTCAAGGTCCGAA-1	10280	3402	W3_SEM_Day4	5.04864	0	ExEM_1	ExEM_1
TACTTGTGTGGCGCTT-1	9203	3285	W3_SEM_Day4	5.30262	0	ExEM_1	ExEM_1
TAGACTGTCGGCACTG-1	8394	3424	W3_SEM_Day4	5.12271	0	ExEM_1	ExEM_1
TAGATCGGTTGGAGGT-1	4974	1928	W3_SEM_Day4	7.5392	0	ExEM_1	ExEM_1
TAGCACACACAACGCC-1	10748	4049	W3_SEM_Day4	5.75921	0	ExEM_1	ExEM_1
TAGGAGGAGCATCCTA-1	10148	3696	W3_SEM_Day4	4.97635	0	ExEM_1	ExEM_1
TAGGGTTAGCTGTCCG-1	9012	3440	W3_SEM_Day4	6.41367	0	ExEM_1	ExEM_1
TATATCCGTCTGTCCT-1	2459	1404	W3_SEM_Day4	7.80805	0	ExEM_1	ExEM_1
TCAAGACGTAGTGCGA-1	5961	2634	W3_SEM_Day4	9.05888	0	ExEM_1	ExEM_1
TCACACCAGGGTCACA-1	9729	3873	W3_SEM_Day4	4.70758	0	ExEM_1	ExEM_1
TCAGGTAAGCACTAGG-1	12932	4367	W3_SEM_Day4	6.01608	0	ExEM_1	ExEM_1
TCAGTTTAGGGCAATC-1	7305	2903	W3_SEM_Day4	4.4627	0	ExEM_1	ExEM_1
TCATCCGGTGCACATT-1	5037	2565	W3_SEM_Day4	10.0457	0	ExEM_1	ExEM_1
TCATGGAGTAACAGTA-1	9920	3282	W3_SEM_Day4	7.09677	0	ExEM_1	ExEM_1
TCATTACAGCTACTGT-1	13717	4400	W3_SEM_Day4	4.52723	0	ExEM_1	ExEM_1
TCATTACCATACGCAT-1	2706	1490	W3_SEM_Day4	14.9667	0	ExEM_1	ExEM_1
TCCACGTGTGGTAATA-1	11023	3981	W3_SEM_Day4	4.70834	0	ExEM_1	ExEM_1
TCCACGTTCCGATAGT-1	11262	3789	W3_SEM_Day4	4.73273	0	ExEM_1	ExEM_1
TCCAGAATCGTTCAGA-1	22527	6164	W3_SEM_Day4	4.78537	0	ExEM_1	ExEM_1
TCCATCGAGTGCTCAT-1	12979	4202	W3_SEM_Day4	3.04338	0	ExEM_1	ExEM_1
TCCTCCCTCCGAACGC-1	15813	5035	W3_SEM_Day4	3.36432	0	ExEM_1	ExEM_1
TCCTCTTAGACTTCGT-1	6746	3156	W3_SEM_Day4	4.37296	0	ExEM_1	ExEM_1
TCCTTTCCACTTTATC-1	8502	3462	W3_SEM_Day4	5.29287	0	ExEM_1	ExEM_1
TCGCTCACAATGAGCG-1	3889	2024	W3_SEM_Day4	6.8398	0	ExEM_1	ExEM_1
TCGCTCATCCATAGAC-1	17556	5332	W3_SEM_Day4	4.42584	0	ExEM_1	ExEM_1
TCGGGTGCAACTTGCA-1	5163	2309	W3_SEM_Day4	6.87585	0	ExEM_1	ExEM_1
TCGGGTGGTGGCACTC-1	6738	2880	W3_SEM_Day4	5.9068	0	ExEM_1	ExEM_1
TCGTCCAAGGGTGGGA-1	3276	1817	W3_SEM_Day4	3.57143	0	ExEM_1	ExEM_1
TCTCCGAGTACCTTCC-1	8335	3189	W3_SEM_Day4	4.71506	0	ExEM_1	ExEM_1
TGATCTTTCCCTCATG-1	21917	6387	W3_SEM_Day4	4.16572	0	ExEM_1	ExEM_1
TGCAGGCTCCCATAAG-1	7427	3045	W3_SEM_Day4	5.78969	0	ExEM_1	ExEM_1
TGCATGAAGCAGGCTA-1	12942	4124	W3_SEM_Day4	6.03462	0	ExEM_1	ExEM_1
TGGATCATCTACTGCC-1	15726	4999	W3_SEM_Day4	4.50846	0	ExEM_1	ExEM_1
TGGTGATTCGTTGTGA-1	4000	1843	W3_SEM_Day4	4.3	0	ExEM_1	ExEM_1
TGTGATGTCGCGTGAC-1	5078	2364	W3_SEM_Day4	6.12446	0	ExEM_1	ExEM_1
TTACAGGCACAGTGTT-1	19199	5583	W3_SEM_Day4	5.81801	0	ExEM_1	ExEM_1
TTCAATCAGCATCAAA-1	4449	2339	W3_SEM_Day4	2.29265	0	ExEM_1	ExEM_1
TTCACCGGTACCAGAG-1	11884	4384	W3_SEM_Day4	5.32649	0	ExEM_1	ExEM_1
TTCACGCAGCTAAGTA-1	9409	3578	W3_SEM_Day4	5.00585	0	ExEM_1	ExEM_1
TTCAGGAGTGAATTAG-1	7348	3013	W3_SEM_Day4	5.13065	0	ExEM_1	ExEM_1
TTCTAACTCCGACATA-1	7438	2942	W3_SEM_Day4	5.06857	0	ExEM_1	ExEM_1
TTCTAGTTCTCAAAGC-1	5672	2391	W3_SEM_Day4	7.03456	0	ExEM_1	ExEM_1
TTGCATTCAGAGTGTG-1	5743	2573	W3_SEM_Day4	6.33815	0	ExEM_1	ExEM_1
TTGCTGCAGACCACGA-1	7092	3185	W3_SEM_Day4	3.35589	0	ExEM_1	ExEM_1
TTGGATGTCCGCAGTG-1	7575	3194	W3_SEM_Day4	4.68647	0	ExEM_1	ExEM_1
TTGTGGAGTTAAACCC-1	14600	4802	W3_SEM_Day4	4.76027	0	ExEM_1	ExEM_1
TTGTTTGGTGTTTCTT-1	6425	2701	W3_SEM_Day4	6.3035	0	ExEM_1	ExEM_1
TTTGTTGGTGCATGTT-1	7697	3161	W3_SEM_Day4	6.70391	0	ExEM_1	ExEM_1
AAACCCAGTGCCTTCT-2	9410	3496	W3_SEM_Day6	6.70563	0	ExEM_1	ExEM_1
AAACGAATCTCTCGAC-2	4766	2329	W3_SEM_Day6	4.80487	0	ExEM_1	ExEM_1
AAACGCTAGGAGTACC-2	8568	2964	W3_SEM_Day6	5.24043	0	ExEM_1	ExEM_1
AAACGCTTCATCAGTG-2	4052	2036	W3_SEM_Day6	4.78776	0	ExEM_1	ExEM_1
AAACGCTTCGTGTTCC-2	4369	1988	W3_SEM_Day6	6.08835	0	ExEM_1	ExEM_1
AAAGGATTCTCCTGTG-2	6222	2567	W3_SEM_Day6	4.50016	0	ExEM_1	ExEM_1
AAAGTGAGTGGGTATG-2	8501	3283	W3_SEM_Day6	4.3289	0	ExEM_1	ExEM_1
AAAGTGATCAAGTGGG-2	5392	2573	W3_SEM_Day6	5.58234	0	ExEM_1	ExEM_1
AAATGGAGTTACTCAG-2	13680	4738	W3_SEM_Day6	2.72661	0	ExEM_1	ExEM_1
AAATGGATCTGCGGGT-2	6017	2600	W3_SEM_Day6	3.35715	0	ExEM_1	ExEM_1
AACAACCCACCCAATA-2	8152	3372	W3_SEM_Day6	5.07851	0	ExEM_1	ExEM_1
AACAACCCATCTCAAG-2	7003	2705	W3_SEM_Day6	2.91304	0	ExEM_1	ExEM_1
AACAAGAGTCAAGCCC-2	8461	2872	W3_SEM_Day6	4.06571	0	ExEM_1	ExEM_1
AACACACCAAAGCACG-2	9839	3750	W3_SEM_Day6	5.1428	0	ExEM_1	ExEM_1
AACCAACCATTGTACG-2	6046	2778	W3_SEM_Day6	4.01919	0	ExEM_1	ExEM_1
AACCAACTCCTGGCTT-2	8370	3265	W3_SEM_Day6	6.42772	0	ExEM_1	ExEM_1
AACCATGTCTAGAGCT-2	6014	2238	W3_SEM_Day6	3.89092	0	ExEM_1	ExEM_1
AACCTGAGTAGTCTTG-2	11788	4147	W3_SEM_Day6	4.14829	0	ExEM_1	ExEM_1
AACCTTTTCGATAACC-2	5566	2664	W3_SEM_Day6	5.73123	0	ExEM_1	ExEM_1
AACGTCAAGACTCCGC-2	3877	2043	W3_SEM_Day6	5.77766	0	ExEM_1	ExEM_1
AACGTCACACTCTAGA-2	9810	4089	W3_SEM_Day6	5.9735	0	ExEM_1	ExEM_1
AACTTCTAGATTGGGC-2	5476	2471	W3_SEM_Day6	4.71147	0	ExEM_1	ExEM_1
AACTTCTTCCAGGACC-2	11873	4591	W3_SEM_Day6	4.09332	0	ExEM_1	ExEM_1
AAGAACAGTCTCTCAC-2	10109	3975	W3_SEM_Day6	5.39124	0	ExEM_1	ExEM_1
AAGAACATCATCAGTG-2	3024	1406	W3_SEM_Day6	5.48942	0	ExEM_1	ExEM_1
AAGAACATCTCTTGCG-2	6039	2788	W3_SEM_Day6	4.83524	0	ExEM_1	ExEM_1
AAGACAAAGGCCTGAA-2	5918	2604	W3_SEM_Day6	6.21832	0	ExEM_1	ExEM_1
AAGACAACAATTGCTG-2	7186	3146	W3_SEM_Day6	5.39939	0	ExEM_1	ExEM_1
AAGACTCGTCGGAACA-2	4475	2072	W3_SEM_Day6	4.3352	0	ExEM_1	ExEM_1
AAGCGAGTCACACCCT-2	14365	4169	W3_SEM_Day6	5.01218	0	ExEM_1	ExEM_1
AAGCGTTGTGTCTCCT-2	5674	2684	W3_SEM_Day6	5.14628	0	ExEM_1	ExEM_1
AAGGAATAGAGCCGAT-2	7401	3371	W3_SEM_Day6	5.85056	0	ExEM_1	ExEM_1
AAGGTAAAGGGTACGT-2	4616	2165	W3_SEM_Day6	10.1386	0	ExEM_1	ExEM_1
AAGGTAACAATCGCAT-2	6109	2538	W3_SEM_Day6	6.28581	0	ExEM_1	ExEM_1
AAGTGAAAGTGTTGTC-2	6800	2947	W3_SEM_Day6	5.85294	0	ExEM_1	ExEM_1
AAGTGAACACGGGTAA-2	9813	3686	W3_SEM_Day6	4.13737	0	ExEM_1	ExEM_1
AAGTGAATCTCTATGT-2	6036	2887	W3_SEM_Day6	4.00928	0	ExEM_1	ExEM_1
AAGTTCGAGTTGCGCC-2	5837	2580	W3_SEM_Day6	6.64725	0	ExEM_1	ExEM_1
AAGTTCGGTCGAGCTC-2	8685	3378	W3_SEM_Day6	5.41163	0	ExEM_1	ExEM_1
AAGTTCGTCCAAGAGG-2	3446	1718	W3_SEM_Day6	6.93558	0	ExEM_1	ExEM_1
AATCGTGAGTACTGGG-2	9400	3518	W3_SEM_Day6	3.6383	0	ExEM_1	ExEM_1
AATCGTGCAGCTGAAG-2	5817	2631	W3_SEM_Day6	8.11415	0	ExEM_1	ExEM_1
AATCGTGGTGCAGGAT-2	5022	2496	W3_SEM_Day6	5.87415	0	ExEM_1	ExEM_1
AATGACCAGCGCCTTG-2	5607	2608	W3_SEM_Day6	5.10077	0	ExEM_1	ExEM_1
AATGACCCAGAGAATT-2	3613	1783	W3_SEM_Day6	3.23831	0	ExEM_1	ExEM_1
AATGACCGTCACTACA-2	15336	4834	W3_SEM_Day6	6.13589	0	ExEM_1	ExEM_1
AATGGCTAGCTGAAGC-2	7084	2974	W3_SEM_Day6	6.0559	0	ExEM_1	ExEM_1
AATGGCTGTCTCCCTA-2	6941	2935	W3_SEM_Day6	4.06282	0	ExEM_1	ExEM_1
AATTCCTAGCTGAAAT-2	3900	2087	W3_SEM_Day6	4.48718	0	ExEM_1	ExEM_1
ACAAGCTAGGCGTTGA-2	3983	1946	W3_SEM_Day6	13.4823	0	ExEM_1	ExEM_1
ACACAGTAGCCTTCTC-2	8449	3413	W3_SEM_Day6	4.4739	0	ExEM_1	ExEM_1
ACACGCGGTCCCACGA-2	3522	1890	W3_SEM_Day6	3.66269	0	ExEM_1	ExEM_1
ACAGAAACACTCTGCT-2	10232	4005	W3_SEM_Day6	4.7889	0	ExEM_1	ExEM_1
ACAGAAATCCTCAGGG-2	8130	3163	W3_SEM_Day6	5.75646	0	ExEM_1	ExEM_1
ACAGGGAGTTGTAAAG-2	5138	2370	W3_SEM_Day6	8.87505	0	ExEM_1	ExEM_1
ACATCGACAAGAGCTG-2	5916	2569	W3_SEM_Day6	3.44828	0	ExEM_1	ExEM_1
ACATCGACAATTGAAG-2	4588	2055	W3_SEM_Day6	5.449	0	ExEM_1	ExEM_1
ACATCGAGTCCCTCAT-2	4981	2345	W3_SEM_Day6	4.95884	0	ExEM_1	ExEM_1
ACCAACAGTCGAATTC-2	8346	2926	W3_SEM_Day6	6.03882	0	ExEM_1	ExEM_1
ACCCAAAAGTCACACT-2	6700	2887	W3_SEM_Day6	5.13433	0	ExEM_1	ExEM_1
ACCCTTGTCCTACCAC-2	13462	4703	W3_SEM_Day6	3.97415	0	ExEM_1	ExEM_1
ACCGTTCGTACGGTTT-2	15436	4818	W3_SEM_Day6	3.26509	0	ExEM_1	ExEM_1
ACCTACCAGCCATTGT-2	6437	2725	W3_SEM_Day6	3.97701	0	ExEM_1	ExEM_1
ACCTGTCAGAAGATCT-2	5900	2607	W3_SEM_Day6	4.0678	0	ExEM_1	ExEM_1
ACGATCACACTATCCC-2	3845	2018	W3_SEM_Day6	6.08583	0	ExEM_1	ExEM_1
ACGATCAGTAGACTGG-2	4437	2147	W3_SEM_Day6	8.60942	0	ExEM_1	ExEM_1
ACGATGTCAGAACCGA-2	6780	2882	W3_SEM_Day6	4.83776	0	ExEM_1	ExEM_1
ACGGAAGCAGAGATTA-2	7617	3121	W3_SEM_Day6	5.88158	0	ExEM_1	ExEM_1
ACGGAAGTCCACATAG-2	4569	2105	W3_SEM_Day6	9.43314	0	ExEM_1	ExEM_1
ACGGTTAAGCTCATAC-2	18187	5218	W3_SEM_Day6	4.77814	0	ExEM_1	ExEM_1
ACGGTTACATGTGACT-2	4952	2276	W3_SEM_Day6	7.5525	0	ExEM_1	ExEM_1
ACGGTTATCGCTTGAA-2	5798	2874	W3_SEM_Day6	5.22594	0	ExEM_1	ExEM_1
ACGTAACAGGTTTGAA-2	5680	2610	W3_SEM_Day6	5.80986	0	ExEM_1	ExEM_1
ACGTCCTCAGTTTCAG-2	6833	3111	W3_SEM_Day6	5.64906	0	ExEM_1	ExEM_1
ACGTTCCCAGACATCT-2	4357	2412	W3_SEM_Day6	6.10512	0	ExEM_1	ExEM_1
ACGTTCCGTACAGTAA-2	6573	3104	W3_SEM_Day6	3.95558	0	ExEM_1	ExEM_1
ACGTTCCGTAGCTTGT-2	10244	3797	W3_SEM_Day6	5.47638	0	ExEM_1	ExEM_1
ACTATCTGTGACTAAA-2	5861	2661	W3_SEM_Day6	6.26173	0	ExEM_1	ExEM_1
ACTATTCCACACAGCC-2	11571	4254	W3_SEM_Day6	3.82854	0	ExEM_1	ExEM_1
ACTATTCCAGCAGGAT-2	5213	2395	W3_SEM_Day6	3.62555	0	ExEM_1	ExEM_1
ACTATTCGTCAACACT-2	4690	2263	W3_SEM_Day6	5.99147	0	ExEM_1	ExEM_1
ACTCCCATCATGGCCG-2	8050	3408	W3_SEM_Day6	5.20497	0	ExEM_1	ExEM_1
ACTCCCATCCACATAG-2	8581	3502	W3_SEM_Day6	3.6709	0	ExEM_1	ExEM_1
ACTCTCGTCTGAGGTT-2	5408	2387	W3_SEM_Day6	6.74926	0	ExEM_1	ExEM_1
ACTGATGCATCCGGCA-2	7692	2958	W3_SEM_Day6	8.52834	0	ExEM_1	ExEM_1
ACTGTCCTCGGCAGTC-2	7553	3007	W3_SEM_Day6	4.64716	0	ExEM_1	ExEM_1
ACTGTCCTCGTCACCT-2	5130	2547	W3_SEM_Day6	4.93177	0	ExEM_1	ExEM_1
ACTGTGACAGGTGACA-2	10697	3996	W3_SEM_Day6	4.06656	0	ExEM_1	ExEM_1
ACTGTGAGTAGAGACC-2	5004	2510	W3_SEM_Day6	7.494	0	ExEM_1	ExEM_1
ACTTAGGAGGGAGGAC-2	4599	2110	W3_SEM_Day6	10.3718	0	ExEM_1	ExEM_1
ACTTAGGCACCTTCCA-2	5947	2852	W3_SEM_Day6	3.71616	0	ExEM_1	ExEM_1
ACTTATCGTGTTAGCT-2	4342	2187	W3_SEM_Day6	4.97467	0	ExEM_1	ExEM_1
ACTTCGCAGACGCAGT-2	11563	3968	W3_SEM_Day6	3.70146	0	ExEM_1	ExEM_1
ACTTCGCCATCGCTAA-2	4324	2306	W3_SEM_Day6	6.91489	0	ExEM_1	ExEM_1
ACTTTCAGTTTGGGTT-2	17589	5469	W3_SEM_Day6	4.48007	0	ExEM_1	ExEM_1
AGAAATGGTTGTGTAC-2	11609	4222	W3_SEM_Day6	5.53019	0	ExEM_1	ExEM_1
AGAACAATCAAGCGTT-2	7849	3287	W3_SEM_Day6	5.36374	0	ExEM_1	ExEM_1
AGAAGCGCAAACCATC-2	6175	2604	W3_SEM_Day6	3.88664	0	ExEM_1	ExEM_1
AGACAAATCTGTGTGA-2	9078	3283	W3_SEM_Day6	3.29368	0	ExEM_1	ExEM_1
AGACACTAGGGATCGT-2	5385	2374	W3_SEM_Day6	7.42804	0	ExEM_1	ExEM_1
AGACACTTCACGTAGT-2	4983	2412	W3_SEM_Day6	4.77624	0	ExEM_1	ExEM_1
AGACAGGCACGGCTAC-2	12355	4249	W3_SEM_Day6	5.19628	0	ExEM_1	ExEM_1
AGACCATCACATTACG-2	15639	5222	W3_SEM_Day6	3.89411	0	ExEM_1	ExEM_1
AGACCATCATAATGAG-2	6095	2549	W3_SEM_Day6	5.21739	0	ExEM_1	ExEM_1
AGACCATGTTACCCTC-2	7396	3015	W3_SEM_Day6	4.70525	0	ExEM_1	ExEM_1
AGACCATTCCCAGGCA-2	3932	2129	W3_SEM_Day6	4.90844	0	ExEM_1	ExEM_1
AGACCCGCACGGATCC-2	5373	2712	W3_SEM_Day6	5.37875	0	ExEM_1	ExEM_1
AGACTCATCTACCCAC-2	12732	4722	W3_SEM_Day6	3.35375	0	ExEM_1	ExEM_1
AGAGAGCCATGTCTAG-2	7963	3493	W3_SEM_Day6	6.76881	0	ExEM_1	ExEM_1
AGAGAGCTCAGCCCAG-2	5194	2353	W3_SEM_Day6	6.23797	0	ExEM_1	ExEM_1
AGATAGAGTGTTCCTC-2	9663	3385	W3_SEM_Day6	3.90148	0	ExEM_1	ExEM_1
AGATCGTAGGACAGCT-2	6254	2669	W3_SEM_Day6	6.36393	0	ExEM_1	ExEM_1
AGATGCTAGTAGTCCT-2	3850	1820	W3_SEM_Day6	5.32468	0	ExEM_1	ExEM_1
AGATGCTAGTGCACCC-2	4167	1934	W3_SEM_Day6	5.08759	0	ExEM_1	ExEM_1
AGATGCTAGTTAGTGA-2	6205	2664	W3_SEM_Day6	7.94521	0	ExEM_1	ExEM_1
AGATGCTTCATCTATC-2	6885	3129	W3_SEM_Day6	5.12709	0	ExEM_1	ExEM_1
AGCATCACAACCAGAG-2	9760	3359	W3_SEM_Day6	5.74795	0	ExEM_1	ExEM_1
AGCCAATCATGGATCT-2	7121	2784	W3_SEM_Day6	7.49895	0	ExEM_1	ExEM_1
AGCCAATTCGCTACGG-2	5499	2686	W3_SEM_Day6	5.6192	0	ExEM_1	ExEM_1
AGCGCCACAAGAGGCT-2	6583	2855	W3_SEM_Day6	6.25854	0	ExEM_1	ExEM_1
AGCGCCAGTAGTCACT-2	9843	2999	W3_SEM_Day6	4.29747	0	ExEM_1	ExEM_1
AGCTACATCCTAACAG-2	5279	2571	W3_SEM_Day6	5.30403	0	ExEM_1	ExEM_1
AGCTTCCAGGTTGAGC-2	5365	2428	W3_SEM_Day6	7.02703	0	ExEM_1	ExEM_1
AGGAATAAGGTAAGTT-2	6426	2727	W3_SEM_Day6	9.02583	0	ExEM_1	ExEM_1
AGGAGGTAGAAGTCTA-2	9337	3096	W3_SEM_Day6	2.45261	0	ExEM_1	ExEM_1
AGGCCACCAAGCGAAC-2	9806	3875	W3_SEM_Day6	5.02753	0	ExEM_1	ExEM_1
AGGGAGTAGTGGAAAG-2	5344	2505	W3_SEM_Day6	4.65943	0	ExEM_1	ExEM_1
AGGGAGTCAAGCTGTT-2	7575	3062	W3_SEM_Day6	7.51155	0	ExEM_1	ExEM_1
AGGGCCTCACAACGTT-2	7378	3038	W3_SEM_Day6	5.43508	0	ExEM_1	ExEM_1
AGGGCCTTCACATACG-2	6828	2738	W3_SEM_Day6	6.07791	0	ExEM_1	ExEM_1
AGGGCTCTCTCCGTGT-2	3688	1896	W3_SEM_Day6	1.0846	0	ExEM_1	ExEM_1
AGGGTCCTCGATACAC-2	4831	2668	W3_SEM_Day6	0.972883	0	ExEM_1	ExEM_1
AGGGTGATCAGTAGGG-2	9064	3601	W3_SEM_Day6	7.80009	0	ExEM_1	ExEM_1
AGGGTTTAGGACTTCT-2	3983	2304	W3_SEM_Day6	4.66985	0	ExEM_1	ExEM_1
AGGGTTTAGTTTCAGC-2	3955	2003	W3_SEM_Day6	7.23135	0	ExEM_1	ExEM_1
AGGGTTTGTTCGTAAC-2	5885	2752	W3_SEM_Day6	5.65845	0	ExEM_1	ExEM_1
AGGTCATCAGTAGTGG-2	3163	1747	W3_SEM_Day6	8.37812	0	ExEM_1	ExEM_1
AGGTCTAAGACATCCT-2	3948	2022	W3_SEM_Day6	8.20669	0	ExEM_1	ExEM_1
AGGTGTTGTACTCGTA-2	6492	2627	W3_SEM_Day6	3.95872	0	ExEM_1	ExEM_1
AGGTTACCAGTGTATC-2	6195	2600	W3_SEM_Day6	6.77966	0	ExEM_1	ExEM_1
AGGTTACGTAGGGAGG-2	2618	1442	W3_SEM_Day6	13.2926	0	ExEM_1	ExEM_1
AGGTTACTCGATGGAG-2	4707	2253	W3_SEM_Day6	7.73316	0	ExEM_1	ExEM_1
AGGTTGTCACGACGTC-2	6505	2983	W3_SEM_Day6	4.3505	0	ExEM_1	ExEM_1
AGTACCATCCTCTGCA-2	9581	3583	W3_SEM_Day6	4.6133	0	ExEM_1	ExEM_1
AGTAGCTTCGAGAAGC-2	8039	3019	W3_SEM_Day6	6.51822	0	ExEM_1	ExEM_1
AGTAGTCAGGCGAACT-2	7416	3178	W3_SEM_Day6	5.47465	0	ExEM_1	ExEM_1
AGTAGTCGTTTACCTT-2	2894	1603	W3_SEM_Day6	5.80511	0	ExEM_1	ExEM_1
AGTCAACGTTTACACG-2	7340	2587	W3_SEM_Day6	5.13624	0	ExEM_1	ExEM_1
AGTCTCCTCCGCCTAT-2	4310	2323	W3_SEM_Day6	5.93968	0	ExEM_1	ExEM_1
AGTGACTGTCTCGACG-2	10742	4078	W3_SEM_Day6	5.62279	0	ExEM_1	ExEM_1
AGTGATCGTAAGTTGA-2	7603	3187	W3_SEM_Day6	5.55044	0	ExEM_1	ExEM_1
AGTGATCTCCAGTGCG-2	2232	1382	W3_SEM_Day6	8.55735	0	ExEM_1	ExEM_1
AGTGCCGAGGTACATA-2	4559	2112	W3_SEM_Day6	6.2075	0	ExEM_1	ExEM_1
AGTGTTGGTGAGTCAG-2	4720	2067	W3_SEM_Day6	6.52542	0	ExEM_1	ExEM_1
AGTGTTGTCCGCTTAC-2	4819	1911	W3_SEM_Day6	4.91803	0	ExEM_1	ExEM_1
AGTTAGCCAGCTGTTA-2	7281	3102	W3_SEM_Day6	4.40874	0	ExEM_1	ExEM_1
AGTTCGAAGTGTTGAA-2	6077	2771	W3_SEM_Day6	6.07208	0	ExEM_1	ExEM_1
ATACCGAGTAACGCGA-2	2462	1353	W3_SEM_Day6	10.4387	0	ExEM_1	ExEM_1
ATACCTTCAACCAATC-2	6179	2863	W3_SEM_Day6	5.29212	0	ExEM_1	ExEM_1
ATACCTTTCGCTACAA-2	5999	2771	W3_SEM_Day6	2.83381	0	ExEM_1	ExEM_1
ATACTTCTCAGAGCAG-2	5642	2443	W3_SEM_Day6	1.47111	0	ExEM_1	ExEM_1
ATAGAGAGTCCGGCAT-2	3698	2018	W3_SEM_Day6	5.67875	0	ExEM_1	ExEM_1
ATATCCTTCCAACCAA-2	4875	2314	W3_SEM_Day6	5.25128	0	ExEM_1	ExEM_1
ATCACAGAGTCAATCC-2	8686	3602	W3_SEM_Day6	6.52775	0	ExEM_1	ExEM_1
ATCACAGCACTGGCGT-2	6572	2824	W3_SEM_Day6	6.16251	0	ExEM_1	ExEM_1
ATCACTTGTCCACTTC-2	15285	4732	W3_SEM_Day6	4.24599	0	ExEM_1	ExEM_1
ATCATTCCAGGACTAG-2	3843	1695	W3_SEM_Day6	5.54254	0	ExEM_1	ExEM_1
ATCCGTCAGTAAACGT-2	7073	2948	W3_SEM_Day6	7.11155	0	ExEM_1	ExEM_1
ATCCGTCTCGTCGGGT-2	5870	2627	W3_SEM_Day6	4.32709	0	ExEM_1	ExEM_1
ATCCTATCAGCACCCA-2	6847	3084	W3_SEM_Day6	4.7466	0	ExEM_1	ExEM_1
ATCGCCTAGCGTGAGT-2	5464	2489	W3_SEM_Day6	7.24744	0	ExEM_1	ExEM_1
ATCGCCTCAACACGTT-2	17562	5262	W3_SEM_Day6	4.61793	0	ExEM_1	ExEM_1
ATCGGCGAGGCTGTAG-2	6738	2517	W3_SEM_Day6	6.14426	0	ExEM_1	ExEM_1
ATCGTAGGTTGAAGTA-2	4392	2117	W3_SEM_Day6	4.53097	0	ExEM_1	ExEM_1
ATCTTCACATCGGTTA-2	12110	4263	W3_SEM_Day6	4.37655	0	ExEM_1	ExEM_1
ATGAAAGAGCCACTCG-2	4565	2103	W3_SEM_Day6	6.76889	0	ExEM_1	ExEM_1
ATGAGGGGTTTCAGAC-2	3109	1576	W3_SEM_Day6	9.03828	0	ExEM_1	ExEM_1
ATGAGTCGTCCTCAGG-2	5968	2665	W3_SEM_Day6	6.6689	0	ExEM_1	ExEM_1
ATGATCGGTACTTCCC-2	6573	3066	W3_SEM_Day6	5.11182	0	ExEM_1	ExEM_1
ATGATCGGTTGGAGGT-2	6211	2828	W3_SEM_Day6	7.80873	0	ExEM_1	ExEM_1
ATGCATGTCTCATTTG-2	6588	3009	W3_SEM_Day6	5.26715	0	ExEM_1	ExEM_1
ATGCATGTCTTCGGTC-2	7334	3014	W3_SEM_Day6	4.15871	0	ExEM_1	ExEM_1
ATGCCTCAGGACATCG-2	3985	1675	W3_SEM_Day6	8.83312	0	ExEM_1	ExEM_1
ATGCCTCGTGTTGCCG-2	5964	2633	W3_SEM_Day6	4.00738	0	ExEM_1	ExEM_1
ATGCGATAGTCTGCAT-2	2952	1560	W3_SEM_Day6	8.40108	0	ExEM_1	ExEM_1
ATGCGATTCGTAGAGG-2	3784	1948	W3_SEM_Day6	7.16173	0	ExEM_1	ExEM_1
ATGGATCAGTTGAAAC-2	5930	2542	W3_SEM_Day6	6.66105	0	ExEM_1	ExEM_1
ATGGATCTCTAGGCAT-2	3508	1932	W3_SEM_Day6	6.10034	0	ExEM_1	ExEM_1
ATGGGAGAGCGAGAAA-2	5858	2668	W3_SEM_Day6	5.58211	0	ExEM_1	ExEM_1
ATGGTTGCAGACGATG-2	2707	1431	W3_SEM_Day6	1.81012	0	ExEM_1	ExEM_1
ATGTCCCGTGGTCTGC-2	7813	2808	W3_SEM_Day6	4.6717	0	ExEM_1	ExEM_1
ATGTCTTCACGGAAGT-2	4841	2208	W3_SEM_Day6	4.7924	0	ExEM_1	ExEM_1
ATTACCTGTGAGAGGG-2	5023	2507	W3_SEM_Day6	6.25124	0	ExEM_1	ExEM_1
ATTACTCTCTCACTCG-2	5706	2656	W3_SEM_Day6	4.45145	0	ExEM_1	ExEM_1
ATTATCCGTAAGGCCA-2	7943	3361	W3_SEM_Day6	2.76973	0	ExEM_1	ExEM_1
ATTCATCGTGACTCGC-2	5473	2497	W3_SEM_Day6	4.96985	0	ExEM_1	ExEM_1
ATTCATCTCTCTATAC-2	6576	2875	W3_SEM_Day6	5.73297	0	ExEM_1	ExEM_1
ATTCCTAGTGTCCGGT-2	5030	2474	W3_SEM_Day6	5.88469	0	ExEM_1	ExEM_1
ATTGGGTAGGTTCTAC-2	3825	2123	W3_SEM_Day6	6.58824	0	ExEM_1	ExEM_1
ATTGGGTGTCATATGC-2	11737	3846	W3_SEM_Day6	3.33135	0	ExEM_1	ExEM_1
ATTGTTCAGCGCTTCG-2	4578	2079	W3_SEM_Day6	4.19397	0	ExEM_1	ExEM_1
ATTGTTCGTAATCAAG-2	4012	2048	W3_SEM_Day6	5.50847	0	ExEM_1	ExEM_1
ATTTACCGTTCATCGA-2	4018	2149	W3_SEM_Day6	4.10652	0	ExEM_1	ExEM_1
CAACAACCATCTCGTC-2	10998	3290	W3_SEM_Day6	4.70085	0	ExEM_1	ExEM_1
CAACAACTCATGGCCG-2	6281	2928	W3_SEM_Day6	5.06289	0	ExEM_1	ExEM_1
CAACAGTAGGTGCGAT-2	6734	2871	W3_SEM_Day6	5.46481	0	ExEM_1	ExEM_1
CAACCAACACCAAAGG-2	9487	3793	W3_SEM_Day6	4.66955	0	ExEM_1	ExEM_1
CAACCAAGTTCCTAGA-2	14285	4748	W3_SEM_Day6	4.96325	0	ExEM_1	ExEM_1
CAACGATGTGTAGCAG-2	4948	2402	W3_SEM_Day6	4.48666	0	ExEM_1	ExEM_1
CAAGACTAGGCATCTT-2	2945	1723	W3_SEM_Day6	8.62479	0	ExEM_1	ExEM_1
CAAGAGGAGAAGTCCG-2	4424	2247	W3_SEM_Day6	5.04069	0	ExEM_1	ExEM_1
CAAGAGGTCCAGTGCG-2	15478	4063	W3_SEM_Day6	5.49167	0	ExEM_1	ExEM_1
CAATACGTCGATGCTA-2	6832	2955	W3_SEM_Day6	5.82553	0	ExEM_1	ExEM_1
CAATCGAAGGGAGATA-2	7396	3095	W3_SEM_Day6	6.51704	0	ExEM_1	ExEM_1
CAATCGACACATACGT-2	7039	2721	W3_SEM_Day6	5.65421	0	ExEM_1	ExEM_1
CAATCGAGTCCTTAAG-2	6071	2669	W3_SEM_Day6	7.77467	0	ExEM_1	ExEM_1
CAATCGATCCATAGGT-2	5867	2597	W3_SEM_Day6	7.90864	0	ExEM_1	ExEM_1
CAATGACAGTCTACCA-2	5242	2482	W3_SEM_Day6	2.59443	0	ExEM_1	ExEM_1
CACAACAAGCCGATTT-2	9540	3663	W3_SEM_Day6	5.09434	0	ExEM_1	ExEM_1
CACACAACAACGATCT-2	11415	4102	W3_SEM_Day6	4.18747	0	ExEM_1	ExEM_1
CACAGATGTGCTCCGA-2	5619	2697	W3_SEM_Day6	5.30343	0	ExEM_1	ExEM_1
CACAGGCAGAAACTGT-2	9389	3752	W3_SEM_Day6	5.69816	0	ExEM_1	ExEM_1
CACAGGCCACACCGCA-2	16905	5162	W3_SEM_Day6	3.6084	0	ExEM_1	ExEM_1
CACATGAAGGACAACC-2	8727	3140	W3_SEM_Day6	4.81265	0	ExEM_1	ExEM_1
CACATGAGTGCGGTAA-2	9265	3431	W3_SEM_Day6	5.90394	0	ExEM_1	ExEM_1
CACATGAGTGCGTGCT-2	6200	2524	W3_SEM_Day6	7.16129	0	ExEM_1	ExEM_1
CACATGATCCATAAGC-2	8075	3485	W3_SEM_Day6	5.34985	0	ExEM_1	ExEM_1
CACCGTTAGTCATCGT-2	7767	3416	W3_SEM_Day6	5.42037	0	ExEM_1	ExEM_1
CACGAATCATCCGAAT-2	18747	5747	W3_SEM_Day6	3.82461	0	ExEM_1	ExEM_1
CACGAATGTACAGAAT-2	12416	4575	W3_SEM_Day6	4.46198	0	ExEM_1	ExEM_1
CACGAATGTAGGACCA-2	8984	3601	W3_SEM_Day6	4.60819	0	ExEM_1	ExEM_1
CACGAATGTCAACACT-2	4891	2190	W3_SEM_Day6	1.9219	0	ExEM_1	ExEM_1
CACGAATGTCGGAACA-2	5645	2684	W3_SEM_Day6	5.89903	0	ExEM_1	ExEM_1
CACGGGTTCGCTATTT-2	10502	4236	W3_SEM_Day6	4.46582	0	ExEM_1	ExEM_1
CACGTTCCAGAGGCAT-2	11296	4309	W3_SEM_Day6	4.27585	0	ExEM_1	ExEM_1
CACTAAGCAGCAGAAC-2	12144	4252	W3_SEM_Day6	6.25823	0	ExEM_1	ExEM_1
CACTAAGGTATCATGC-2	7948	3214	W3_SEM_Day6	3.00705	0	ExEM_1	ExEM_1
CACTAAGTCCTGGCTT-2	11326	4044	W3_SEM_Day6	4.49408	0	ExEM_1	ExEM_1
CACTGGGAGATGCTAA-2	4523	2485	W3_SEM_Day6	5.17356	0	ExEM_1	ExEM_1
CACTTCGGTTGAATCC-2	6577	2946	W3_SEM_Day6	6.7508	0	ExEM_1	ExEM_1
CAGATACCAGTGTATC-2	6392	2886	W3_SEM_Day6	5.49124	0	ExEM_1	ExEM_1
CAGCAATGTAGCGTTT-2	4355	2120	W3_SEM_Day6	7.25603	0	ExEM_1	ExEM_1
CAGCACGGTTTACACG-2	4813	2396	W3_SEM_Day6	4.5294	0	ExEM_1	ExEM_1
CAGCAGCCACTGGCCA-2	4322	2184	W3_SEM_Day6	4.16474	0	ExEM_1	ExEM_1
CAGCCAGTCTATGTGG-2	10069	3873	W3_SEM_Day6	5.18423	0	ExEM_1	ExEM_1
CAGGCCAAGGTGCATG-2	12086	4236	W3_SEM_Day6	2.10161	0	ExEM_1	ExEM_1
CAGGGCTGTCTAGATC-2	6205	2668	W3_SEM_Day6	5.76954	0	ExEM_1	ExEM_1
CAGGGCTGTGGGCTCT-2	9342	3396	W3_SEM_Day6	6.52965	0	ExEM_1	ExEM_1
CAGTGCGTCGTCAGAT-2	2406	1358	W3_SEM_Day6	5.90191	0	ExEM_1	ExEM_1
CAGTGCGTCTTCGGTC-2	3148	1672	W3_SEM_Day6	6.41677	0	ExEM_1	ExEM_1
CAGTTCCGTTGAGAGC-2	6630	3037	W3_SEM_Day6	6.00302	0	ExEM_1	ExEM_1
CATAGACTCACCATGA-2	10613	3973	W3_SEM_Day6	2.88326	0	ExEM_1	ExEM_1
CATAGACTCCATGATG-2	4697	2229	W3_SEM_Day6	6.13157	0	ExEM_1	ExEM_1
CATCCACAGCAGCACA-2	10081	3807	W3_SEM_Day6	3.31316	0	ExEM_1	ExEM_1
CATCCCACAAAGCGTG-2	6374	3072	W3_SEM_Day6	5.47537	0	ExEM_1	ExEM_1
CATCCCAGTTTGAAAG-2	5849	2670	W3_SEM_Day6	3.31681	0	ExEM_1	ExEM_1
CATCCCATCTGAGATC-2	4508	2092	W3_SEM_Day6	5.67879	0	ExEM_1	ExEM_1
CATCGCTGTACTGACT-2	6841	3265	W3_SEM_Day6	3.3767	0	ExEM_1	ExEM_1
CATCGGGAGCGTGTCC-2	2136	1256	W3_SEM_Day6	8.42697	0	ExEM_1	ExEM_1
CATCGGGCAGAGATTA-2	2881	1379	W3_SEM_Day6	4.37348	0	ExEM_1	ExEM_1
CATCGGGCAGAGCGTA-2	2606	1471	W3_SEM_Day6	5.90944	0	ExEM_1	ExEM_1
CATCGTCCAAAGCTCT-2	6221	2750	W3_SEM_Day6	5.41714	0	ExEM_1	ExEM_1
CATCGTCGTGCTCTCT-2	4337	1783	W3_SEM_Day6	8.73876	0	ExEM_1	ExEM_1
CATGCCTGTGTGTCGC-2	15266	4893	W3_SEM_Day6	6.70117	0	ExEM_1	ExEM_1
CATGCGGTCCTGATAG-2	9053	3470	W3_SEM_Day6	5.08119	0	ExEM_1	ExEM_1
CATGCTCCAATAGTGA-2	6707	2886	W3_SEM_Day6	5.77009	0	ExEM_1	ExEM_1
CATGCTCGTGAGAACC-2	8143	3201	W3_SEM_Day6	5.72271	0	ExEM_1	ExEM_1
CATGGTATCGCATTAG-2	8104	3467	W3_SEM_Day6	6.0464	0	ExEM_1	ExEM_1
CATTCATTCTCCAATT-2	8306	3799	W3_SEM_Day6	3.55165	0	ExEM_1	ExEM_1
CATTCCGTCAAGTGGG-2	3164	1666	W3_SEM_Day6	14.1277	0	ExEM_1	ExEM_1
CATTCTATCATCACCC-2	8396	3524	W3_SEM_Day6	3.01334	0	ExEM_1	ExEM_1
CATTGAGAGTAGCCAG-2	9598	3635	W3_SEM_Day6	3.4278	0	ExEM_1	ExEM_1
CATTGTTAGATTGAGT-2	4222	2230	W3_SEM_Day6	5.89768	0	ExEM_1	ExEM_1
CATTGTTTCGGACCAC-2	7015	3283	W3_SEM_Day6	8.88097	0	ExEM_1	ExEM_1
CCAATGATCCACGTGG-2	4448	2142	W3_SEM_Day6	4.2491	0	ExEM_1	ExEM_1
CCACCATCAATCGTCA-2	9789	3734	W3_SEM_Day6	2.97272	0	ExEM_1	ExEM_1
CCACGAGGTTCAGTAC-2	4731	2257	W3_SEM_Day6	3.31854	0	ExEM_1	ExEM_1
CCACTTGTCGGTAACT-2	8276	3539	W3_SEM_Day6	3.96327	0	ExEM_1	ExEM_1
CCATCACAGTTTAGGA-2	3046	1655	W3_SEM_Day6	1.57584	0	ExEM_1	ExEM_1
CCCGAAGAGGATACAT-2	6235	3041	W3_SEM_Day6	4.12189	0	ExEM_1	ExEM_1
CCCGAAGGTGTAGGAC-2	5265	2308	W3_SEM_Day6	4.97626	0	ExEM_1	ExEM_1
CCCGAAGTCATTACTC-2	4925	2447	W3_SEM_Day6	5.25888	0	ExEM_1	ExEM_1
CCCGGAATCGAGTGAG-2	10309	3802	W3_SEM_Day6	5.99476	0	ExEM_1	ExEM_1
CCCTCAAAGGAGACCT-2	4346	2284	W3_SEM_Day6	6.16659	0	ExEM_1	ExEM_1
CCCTCTCAGACATAAC-2	11445	4272	W3_SEM_Day6	3.83574	0	ExEM_1	ExEM_1
CCCTGATTCCGCATAA-2	9360	3527	W3_SEM_Day6	3.03419	0	ExEM_1	ExEM_1
CCGATCTTCCCGAGAC-2	7980	3360	W3_SEM_Day6	6.10276	0	ExEM_1	ExEM_1
CCGGACATCCATCACC-2	20855	5391	W3_SEM_Day6	5.50468	0	ExEM_1	ExEM_1
CCGGGTAAGCACCTGC-2	5535	2107	W3_SEM_Day6	8.87082	0	ExEM_1	ExEM_1
CCGTAGGTCCTACGAA-2	10921	4281	W3_SEM_Day6	4.734	0	ExEM_1	ExEM_1
CCGTTCACAATAGTAG-2	8797	3724	W3_SEM_Day6	4.80846	0	ExEM_1	ExEM_1
CCTAACCCAGGCCCTA-2	12704	4486	W3_SEM_Day6	4.90397	0	ExEM_1	ExEM_1
CCTAAGAAGTGGTGGT-2	3511	1680	W3_SEM_Day6	3.13301	0	ExEM_1	ExEM_1
CCTAAGACATGATAGA-2	12514	3826	W3_SEM_Day6	3.22039	0	ExEM_1	ExEM_1
CCTCACAAGGAATGTT-2	3075	1696	W3_SEM_Day6	7.60976	0	ExEM_1	ExEM_1
CCTCCTCCAGCGAGTA-2	9095	3947	W3_SEM_Day6	4.87081	0	ExEM_1	ExEM_1
CCTCTCCAGATCGACG-2	4696	2353	W3_SEM_Day6	8.81601	0	ExEM_1	ExEM_1
CCTGTTGGTGATTAGA-2	3120	1822	W3_SEM_Day6	7.27564	0	ExEM_1	ExEM_1
CGAATTGAGCCGCTTG-2	5943	2694	W3_SEM_Day6	5.65371	0	ExEM_1	ExEM_1
CGAATTGCAGCAGTCC-2	14992	4597	W3_SEM_Day6	4.07551	0	ExEM_1	ExEM_1
CGACAGCCACTCCGGA-2	5276	2279	W3_SEM_Day6	6.10311	0	ExEM_1	ExEM_1
CGAGGAAAGCGCATCC-2	5719	2476	W3_SEM_Day6	6.15492	0	ExEM_1	ExEM_1
CGATGGCAGAAATTGC-2	8201	3570	W3_SEM_Day6	4.90184	0	ExEM_1	ExEM_1
CGATGGCCATCGTTCC-2	5770	2547	W3_SEM_Day6	2.61698	0	ExEM_1	ExEM_1
CGCATAAAGTACAGAT-2	10056	3826	W3_SEM_Day6	5.70804	0	ExEM_1	ExEM_1
CGCATAAGTATCGTTG-2	5137	2406	W3_SEM_Day6	6.54078	0	ExEM_1	ExEM_1
CGCATAAGTTGTGCCG-2	3875	1922	W3_SEM_Day6	6.0129	0	ExEM_1	ExEM_1
CGCCAGACATGTGTCA-2	8551	3682	W3_SEM_Day6	3.98784	0	ExEM_1	ExEM_1
CGCGTGAAGTCTCCTC-2	7023	2973	W3_SEM_Day6	5.95187	0	ExEM_1	ExEM_1
CGGAACCAGCACTCCG-2	8812	3172	W3_SEM_Day6	4.65275	0	ExEM_1	ExEM_1
CGGAACCGTCGTATGT-2	6195	2802	W3_SEM_Day6	7.2155	0	ExEM_1	ExEM_1
CGGACACAGCCGTTGC-2	8017	3457	W3_SEM_Day6	5.16403	0	ExEM_1	ExEM_1
CGGACACCATCATCCC-2	3462	1721	W3_SEM_Day6	8.66551	0	ExEM_1	ExEM_1
CGGACACGTGCTCTTC-2	9393	3410	W3_SEM_Day6	6.72841	0	ExEM_1	ExEM_1
CGGACACTCAAACCTG-2	2291	1272	W3_SEM_Day6	2.488	0	ExEM_1	ExEM_1
CGGGTGTAGGAGAGTA-2	4074	1820	W3_SEM_Day6	6.01375	0	ExEM_1	ExEM_1
CGGGTGTCACATATGC-2	4459	1931	W3_SEM_Day6	6.97466	0	ExEM_1	ExEM_1
CGTAATGTCACTGTCC-2	10017	3924	W3_SEM_Day6	4.27274	0	ExEM_1	ExEM_1
CGTAGTAGTATGTCCA-2	7082	3188	W3_SEM_Day6	5.01271	0	ExEM_1	ExEM_1
CGTAGTATCGCGCTGA-2	3997	1924	W3_SEM_Day6	4.27821	0	ExEM_1	ExEM_1
CGTCAAACAGCAGTGA-2	8037	3319	W3_SEM_Day6	6.28344	0	ExEM_1	ExEM_1
CGTCAAAGTTTAGAGA-2	5560	2605	W3_SEM_Day6	4.69424	0	ExEM_1	ExEM_1
CGTGAATTCAGCTGTA-2	6060	2706	W3_SEM_Day6	6.20462	0	ExEM_1	ExEM_1
CGTGTCTAGCGCTTCG-2	1836	1242	W3_SEM_Day6	7.13508	0	ExEM_1	ExEM_1
CGTTAGATCAATCCGA-2	3153	1804	W3_SEM_Day6	11.8617	0	ExEM_1	ExEM_1
CGTTCTGGTGCGTGCT-2	10824	3796	W3_SEM_Day6	6.18071	0	ExEM_1	ExEM_1
CGTTGGGAGGATACGC-2	6291	2883	W3_SEM_Day6	4.75282	0	ExEM_1	ExEM_1
CTACAGAGTATTGACC-2	5503	2620	W3_SEM_Day6	3.97965	0	ExEM_1	ExEM_1
CTACATTAGGCAGGGA-2	7826	3263	W3_SEM_Day6	4.43394	0	ExEM_1	ExEM_1
CTACATTCAACATACC-2	7811	3088	W3_SEM_Day6	3.93035	0	ExEM_1	ExEM_1
CTACCCACAATAGGGC-2	7252	3124	W3_SEM_Day6	3.10259	0	ExEM_1	ExEM_1
CTAGGTACAGACACCC-2	4128	1977	W3_SEM_Day6	3.07655	0	ExEM_1	ExEM_1
CTATAGGCAGCACAAG-2	7134	3169	W3_SEM_Day6	4.87805	0	ExEM_1	ExEM_1
CTATAGGGTATCACGT-2	2986	1457	W3_SEM_Day6	4.72204	0	ExEM_1	ExEM_1
CTATCTACATGCTGCG-2	9164	3864	W3_SEM_Day6	5.32519	0	ExEM_1	ExEM_1
CTATCTAGTTTGATCG-2	3523	1706	W3_SEM_Day6	7.891	0	ExEM_1	ExEM_1
CTATCTATCCGAGTGC-2	4578	2272	W3_SEM_Day6	4.47794	0	ExEM_1	ExEM_1
CTCAATTCAGTTGTCA-2	10555	4060	W3_SEM_Day6	5.05921	0	ExEM_1	ExEM_1
CTCAATTTCCTATGGA-2	6008	2660	W3_SEM_Day6	5.32623	0	ExEM_1	ExEM_1
CTCAATTTCTTTCCAA-2	5621	2808	W3_SEM_Day6	4.39424	0	ExEM_1	ExEM_1
CTCACTGGTACCGGCT-2	7362	3275	W3_SEM_Day6	2.56724	0	ExEM_1	ExEM_1
CTCAGGGCATGCCGAC-2	6912	3529	W3_SEM_Day6	4.6441	0	ExEM_1	ExEM_1
CTCAGTCTCCCGAGTG-2	7212	3007	W3_SEM_Day6	6.10094	0	ExEM_1	ExEM_1
CTCATGCCAGAGGAAA-2	3486	1748	W3_SEM_Day6	5.99541	0	ExEM_1	ExEM_1
CTCATGCTCTTCTGGC-2	5869	2745	W3_SEM_Day6	4.68564	0	ExEM_1	ExEM_1
CTCATTACAATATCCG-2	5676	2782	W3_SEM_Day6	6.65962	0	ExEM_1	ExEM_1
CTCCAACAGATGCTGG-2	5576	2606	W3_SEM_Day6	4.98565	0	ExEM_1	ExEM_1
CTCCCAAGTCCCACGA-2	19330	5627	W3_SEM_Day6	3.03673	0	ExEM_1	ExEM_1
CTCCTCCAGGCCGCTT-2	12856	4623	W3_SEM_Day6	3.08027	0	ExEM_1	ExEM_1
CTCCTTTAGGGTGAGG-2	2945	1801	W3_SEM_Day6	7.06282	0	ExEM_1	ExEM_1
CTCCTTTCAGAGTAAT-2	5276	2649	W3_SEM_Day6	6.12206	0	ExEM_1	ExEM_1
CTCGAGGAGCGATGAC-2	5651	2712	W3_SEM_Day6	4.424	0	ExEM_1	ExEM_1
CTCGAGGTCGTGTGGC-2	4060	2148	W3_SEM_Day6	6.03448	0	ExEM_1	ExEM_1
CTCTCAGCACTGTTCC-2	5642	2711	W3_SEM_Day6	5.44133	0	ExEM_1	ExEM_1
CTCTCGAGTCTGGTTA-2	6296	2793	W3_SEM_Day6	7.02033	0	ExEM_1	ExEM_1
CTCTCGAGTGATAGAT-2	3662	1754	W3_SEM_Day6	4.99727	0	ExEM_1	ExEM_1
CTGAATGAGTCAATCC-2	4851	2318	W3_SEM_Day6	5.75139	0	ExEM_1	ExEM_1
CTGAGGCGTCTCCTGT-2	6831	2527	W3_SEM_Day6	8.88596	0	ExEM_1	ExEM_1
CTGATCCAGCACGTCC-2	8112	3492	W3_SEM_Day6	4.54882	0	ExEM_1	ExEM_1
CTGATCCCACGCAGTC-2	7056	3072	W3_SEM_Day6	6.03741	0	ExEM_1	ExEM_1
CTGATCCCAGCTACCG-2	6655	2894	W3_SEM_Day6	5.58978	0	ExEM_1	ExEM_1
CTGATCCTCCGCAACG-2	8480	3499	W3_SEM_Day6	5.34198	0	ExEM_1	ExEM_1
CTGCAGGGTCTAATCG-2	6956	3042	W3_SEM_Day6	6.09546	0	ExEM_1	ExEM_1
CTGCCATCAATTGCTG-2	8111	3005	W3_SEM_Day6	5.4124	0	ExEM_1	ExEM_1
CTGCCATTCCGTGTGG-2	8993	3856	W3_SEM_Day6	4.57022	0	ExEM_1	ExEM_1
CTGCGAGTCTACACAG-2	27049	6581	W3_SEM_Day6	5.10555	0	ExEM_1	ExEM_1
CTGGCAGAGATTCGAA-2	6127	2407	W3_SEM_Day6	5.74506	0	ExEM_1	ExEM_1
CTGGTCTGTGAGCCAA-2	5775	2582	W3_SEM_Day6	4.48485	0	ExEM_1	ExEM_1
CTGTACCCAGCGACAA-2	6755	3085	W3_SEM_Day6	5.22576	0	ExEM_1	ExEM_1
CTGTATTGTCGTACTA-2	9093	3826	W3_SEM_Day6	6.0706	0	ExEM_1	ExEM_1
CTGTCGTCATATTCGG-2	14349	4804	W3_SEM_Day6	4.66931	0	ExEM_1	ExEM_1
CTGTGAATCGCATTGA-2	5859	2798	W3_SEM_Day6	5.49582	0	ExEM_1	ExEM_1
CTGTGGGAGAGGTTAT-2	5363	2407	W3_SEM_Day6	4.36323	0	ExEM_1	ExEM_1
CTGTGGGAGGCTCCCA-2	4931	2304	W3_SEM_Day6	4.13709	0	ExEM_1	ExEM_1
CTGTGGGCAGGACATG-2	5414	2328	W3_SEM_Day6	6.18766	0	ExEM_1	ExEM_1
CTTACCGAGGGCAGTT-2	3609	1770	W3_SEM_Day6	4.79357	0	ExEM_1	ExEM_1
CTTAGGATCGATACTG-2	7069	2786	W3_SEM_Day6	2.77267	0	ExEM_1	ExEM_1
CTTCAATAGTCCTGCG-2	3786	1877	W3_SEM_Day6	7.34284	0	ExEM_1	ExEM_1
CTTCCGAGTTTCACTT-2	8265	3430	W3_SEM_Day6	4.39201	0	ExEM_1	ExEM_1
CTTCCTTAGCGTGAAC-2	5891	2975	W3_SEM_Day6	4.95671	0	ExEM_1	ExEM_1
CTTCGGTGTCATCCGG-2	7576	2856	W3_SEM_Day6	5.38543	0	ExEM_1	ExEM_1
CTTGAGAAGATTGGGC-2	5387	2399	W3_SEM_Day6	6.03304	0	ExEM_1	ExEM_1
CTTTCAAAGGCCTAGA-2	4784	2425	W3_SEM_Day6	6.06187	0	ExEM_1	ExEM_1
CTTTCGGCAAATACAG-2	5419	2567	W3_SEM_Day6	6.32958	0	ExEM_1	ExEM_1
CTTTCGGCAGAGTTGG-2	6176	2488	W3_SEM_Day6	5.4728	0	ExEM_1	ExEM_1
CTTTCGGTCTTTCCGG-2	19734	5501	W3_SEM_Day6	4.93058	0	ExEM_1	ExEM_1
GAAACCTTCGTTTACT-2	5260	2521	W3_SEM_Day6	3.80228	0	ExEM_1	ExEM_1
GAACGTTAGGGCCCTT-2	5819	2433	W3_SEM_Day6	6.30693	0	ExEM_1	ExEM_1
GAAGCGAGTCGTTATG-2	6261	2721	W3_SEM_Day6	5.84571	0	ExEM_1	ExEM_1
GAAGGACTCCTGCTAC-2	6224	2554	W3_SEM_Day6	8.99743	0	ExEM_1	ExEM_1
GAAGTAATCGCTTACC-2	7508	3318	W3_SEM_Day6	6.57965	0	ExEM_1	ExEM_1
GAATAGACAATACGCT-2	9567	3908	W3_SEM_Day6	3.85701	0	ExEM_1	ExEM_1
GACACGCAGGCTTAGG-2	14761	4730	W3_SEM_Day6	5.38581	0	ExEM_1	ExEM_1
GACACGCAGTCGGCAA-2	7144	3070	W3_SEM_Day6	8.37066	0	ExEM_1	ExEM_1
GACACGCTCAACCGAT-2	6574	2762	W3_SEM_Day6	4.5178	0	ExEM_1	ExEM_1
GACAGCCGTACGTGAG-2	13542	4627	W3_SEM_Day6	4.82204	0	ExEM_1	ExEM_1
GACAGCCTCAGCTAGT-2	4281	2066	W3_SEM_Day6	7.45153	0	ExEM_1	ExEM_1
GACATCAGTACTCGCG-2	8952	3258	W3_SEM_Day6	6.62422	0	ExEM_1	ExEM_1
GACATCAGTCCTGGTG-2	15293	4985	W3_SEM_Day6	6.55202	0	ExEM_1	ExEM_1
GACCAATAGAGGTGCT-2	8516	3478	W3_SEM_Day6	4.82621	0	ExEM_1	ExEM_1
GACCAATTCCGGGACT-2	5998	2786	W3_SEM_Day6	4.26809	0	ExEM_1	ExEM_1
GACCAATTCGAAGAAT-2	10378	3626	W3_SEM_Day6	3.43997	0	ExEM_1	ExEM_1
GACCCAGCAGTTGGTT-2	3981	1959	W3_SEM_Day6	6.27983	0	ExEM_1	ExEM_1
GACCCTTTCGTTCTGC-2	7040	2912	W3_SEM_Day6	4.63068	0	ExEM_1	ExEM_1
GACCGTGAGAATTTGG-2	20504	6000	W3_SEM_Day6	4.03336	0	ExEM_1	ExEM_1
GACCGTGCAAACCGGA-2	10663	3631	W3_SEM_Day6	4.99859	0	ExEM_1	ExEM_1
GACCTTCCATATCTCT-2	16483	4998	W3_SEM_Day6	2.93636	0	ExEM_1	ExEM_1
GACGCTGGTACGGCAA-2	7643	3183	W3_SEM_Day6	5.87466	0	ExEM_1	ExEM_1
GACGCTGGTAGGTCAG-2	4018	2093	W3_SEM_Day6	7.14286	0	ExEM_1	ExEM_1
GACGTTACAAAGGGTC-2	13171	4437	W3_SEM_Day6	6.65098	0	ExEM_1	ExEM_1
GACGTTAGTTAAGGGC-2	8174	3214	W3_SEM_Day6	6.44727	0	ExEM_1	ExEM_1
GACTATGTCCGATCTC-2	2548	1252	W3_SEM_Day6	4.86656	0	ExEM_1	ExEM_1
GACTCAATCGCTGTCT-2	4967	2508	W3_SEM_Day6	5.9392	0	ExEM_1	ExEM_1
GACTCTCGTTGTGGCC-2	4078	2177	W3_SEM_Day6	5.10054	0	ExEM_1	ExEM_1
GACTTCCGTAATCAAG-2	6537	2577	W3_SEM_Day6	5.13997	0	ExEM_1	ExEM_1
GACTTCCGTGGCCTCA-2	6262	2919	W3_SEM_Day6	4.27978	0	ExEM_1	ExEM_1
GAGAAATTCCATCCGT-2	5335	2317	W3_SEM_Day6	4.87348	0	ExEM_1	ExEM_1
GAGACCCGTAGTCTTG-2	15805	4998	W3_SEM_Day6	4.84024	0	ExEM_1	ExEM_1
GAGACCCTCCACTTTA-2	4339	2256	W3_SEM_Day6	6.31482	0	ExEM_1	ExEM_1
GAGAGGTCACTTCATT-2	10180	4009	W3_SEM_Day6	3.67387	0	ExEM_1	ExEM_1
GAGGCAAAGAGATGCC-2	15978	4791	W3_SEM_Day6	4.51871	0	ExEM_1	ExEM_1
GAGGCCTAGTCACTGT-2	6315	2872	W3_SEM_Day6	5.46318	0	ExEM_1	ExEM_1
GAGGGTAAGCGTCAGA-2	4855	2267	W3_SEM_Day6	6.1174	0	ExEM_1	ExEM_1
GAGGGTACAAGCAGGT-2	8582	3343	W3_SEM_Day6	5.70962	0	ExEM_1	ExEM_1
GAGTGAGTCTCCATAT-2	7286	2861	W3_SEM_Day6	7.39775	0	ExEM_1	ExEM_1
GAGTGTTAGACTGAGC-2	4559	2120	W3_SEM_Day6	6.07589	0	ExEM_1	ExEM_1
GAGTTACCACGCGTCA-2	10231	4125	W3_SEM_Day6	5.12169	0	ExEM_1	ExEM_1
GAGTTACGTATGGGAC-2	13247	4273	W3_SEM_Day6	5.26157	0	ExEM_1	ExEM_1
GAGTTTGGTACTCGAT-2	4104	1890	W3_SEM_Day6	6.21345	0	ExEM_1	ExEM_1
GATCAGTAGAAGTCCG-2	7391	3327	W3_SEM_Day6	5.5067	0	ExEM_1	ExEM_1
GATCATGGTAGCGTAG-2	5128	2719	W3_SEM_Day6	4.9922	0	ExEM_1	ExEM_1
GATCATGGTATTGCCA-2	5814	2910	W3_SEM_Day6	6.74235	0	ExEM_1	ExEM_1
GATCATGGTTGGTGTT-2	8920	3598	W3_SEM_Day6	6.44619	0	ExEM_1	ExEM_1
GATCCCTGTCCCACGA-2	20290	6012	W3_SEM_Day6	3.09019	0	ExEM_1	ExEM_1
GATGCTAAGACAACAT-2	5611	2455	W3_SEM_Day6	5.73873	0	ExEM_1	ExEM_1
GATGCTAAGGCCACCT-2	5294	2438	W3_SEM_Day6	4.04231	0	ExEM_1	ExEM_1
GATGCTAGTCTGATCA-2	4308	1863	W3_SEM_Day6	8.91365	0	ExEM_1	ExEM_1
GATGTTGGTCTAATCG-2	12649	4030	W3_SEM_Day6	5.43126	0	ExEM_1	ExEM_1
GATTCTTCAAATGAGT-2	6224	2917	W3_SEM_Day6	5.57519	0	ExEM_1	ExEM_1
GATTCTTTCGGAAGGT-2	3388	1782	W3_SEM_Day6	9.59268	0	ExEM_1	ExEM_1
GATTGGTAGGAGAATG-2	8637	3462	W3_SEM_Day6	7.44471	0	ExEM_1	ExEM_1
GATTGGTGTTGTGTTG-2	5897	2645	W3_SEM_Day6	4.91775	0	ExEM_1	ExEM_1
GCAACATCAGTTCACA-2	4935	2281	W3_SEM_Day6	5.30902	0	ExEM_1	ExEM_1
GCAACATCATACCGTA-2	7061	2776	W3_SEM_Day6	5.43832	0	ExEM_1	ExEM_1
GCAACCGCACATGTTG-2	5493	2417	W3_SEM_Day6	5.80739	0	ExEM_1	ExEM_1
GCAACCGGTCGACTGC-2	8371	3416	W3_SEM_Day6	6.19998	0	ExEM_1	ExEM_1
GCACATAAGCGTGTTT-2	4354	1927	W3_SEM_Day6	7.00505	0	ExEM_1	ExEM_1
GCACATAGTACAGCGA-2	6781	2829	W3_SEM_Day6	10.0133	0	ExEM_1	ExEM_1
GCACATATCTTCGTAT-2	5962	2530	W3_SEM_Day6	3.23717	0	ExEM_1	ExEM_1
GCACGGTTCGTTCAGA-2	14715	4988	W3_SEM_Day6	5.30071	0	ExEM_1	ExEM_1
GCACTAACACAACGTT-2	7358	3199	W3_SEM_Day6	3.75102	0	ExEM_1	ExEM_1
GCACTAACAGTTCCAA-2	2159	1291	W3_SEM_Day6	11.4868	0	ExEM_1	ExEM_1
GCAGCCAAGTCTCCTC-2	8016	3611	W3_SEM_Day6	6.13772	0	ExEM_1	ExEM_1
GCAGGCTAGTCCGCGT-2	9375	3623	W3_SEM_Day6	4.832	0	ExEM_1	ExEM_1
GCAGGCTGTATGAGGC-2	8310	3691	W3_SEM_Day6	5.66787	0	ExEM_1	ExEM_1
GCATTAGCATGACGTT-2	4905	2471	W3_SEM_Day6	4.64832	0	ExEM_1	ExEM_1
GCATTAGGTCAGCGTC-2	2731	1525	W3_SEM_Day6	5.78543	0	ExEM_1	ExEM_1
GCATTAGTCACTGGGC-2	4008	1986	W3_SEM_Day6	5.81337	0	ExEM_1	ExEM_1
GCCAACGGTGGGTCAA-2	13594	3928	W3_SEM_Day6	3.64867	0	ExEM_1	ExEM_1
GCCAACGTCGTGGCGT-2	7281	3116	W3_SEM_Day6	3.77695	0	ExEM_1	ExEM_1
GCCATTCAGAGAGGGC-2	9266	3562	W3_SEM_Day6	4.45716	0	ExEM_1	ExEM_1
GCCCAGATCGGTGCAC-2	7358	2978	W3_SEM_Day6	7.03996	0	ExEM_1	ExEM_1
GCCTGTTCATCTATCT-2	12410	4490	W3_SEM_Day6	5.10073	0	ExEM_1	ExEM_1
GCCTGTTGTTTCGTTT-2	5558	2595	W3_SEM_Day6	9.85966	0	ExEM_1	ExEM_1
GCCTGTTTCACCATGA-2	12171	4350	W3_SEM_Day6	4.9051	0	ExEM_1	ExEM_1
GCGAGAAAGCAGGCTA-2	8682	3187	W3_SEM_Day6	4.81456	0	ExEM_1	ExEM_1
GCGAGAAGTTTGCCGG-2	8025	3372	W3_SEM_Day6	4.63551	0	ExEM_1	ExEM_1
GCGATCGCAATGCAAA-2	5766	2598	W3_SEM_Day6	5.54977	0	ExEM_1	ExEM_1
GCGATCGTCCATTTAC-2	5655	2504	W3_SEM_Day6	4.82759	0	ExEM_1	ExEM_1
GCGGAAATCCACGAAT-2	9433	3663	W3_SEM_Day6	5.76699	0	ExEM_1	ExEM_1
GCGGATCAGTGGTTCT-2	10448	4181	W3_SEM_Day6	5.17802	0	ExEM_1	ExEM_1
GCGGATCGTCTAGTGT-2	5776	2347	W3_SEM_Day6	5.36704	0	ExEM_1	ExEM_1
GCGTGCACACATACGT-2	6901	2981	W3_SEM_Day6	4.9558	0	ExEM_1	ExEM_1
GCGTTTCCAAGACAAT-2	9762	3803	W3_SEM_Day6	5.18336	0	ExEM_1	ExEM_1
GCTGAATCACAAGCTT-2	6298	3027	W3_SEM_Day6	5.55732	0	ExEM_1	ExEM_1
GCTGAATCAGAGGAAA-2	4821	2206	W3_SEM_Day6	8.27629	0	ExEM_1	ExEM_1
GCTGCAGGTCGAACAG-2	12649	4097	W3_SEM_Day6	6.7278	0	ExEM_1	ExEM_1
GCTTCACTCCGTAATG-2	6516	3113	W3_SEM_Day6	4.88029	0	ExEM_1	ExEM_1
GCTTGGGAGGTACAGC-2	8347	3275	W3_SEM_Day6	4.18114	0	ExEM_1	ExEM_1
GCTTTCGTCACTAGCA-2	9590	3741	W3_SEM_Day6	3.54536	0	ExEM_1	ExEM_1
GGAACCCAGGAAGTGA-2	6460	2681	W3_SEM_Day6	8.21981	0	ExEM_1	ExEM_1
GGAACCCTCGGAATGG-2	4437	1910	W3_SEM_Day6	9.10525	0	ExEM_1	ExEM_1
GGAAGTGCATGGGTCC-2	7246	2975	W3_SEM_Day6	7.81121	0	ExEM_1	ExEM_1
GGAATGGAGGACAACC-2	6456	2815	W3_SEM_Day6	5.82404	0	ExEM_1	ExEM_1
GGAATGGTCGCCGTGA-2	3772	1893	W3_SEM_Day6	5.67338	0	ExEM_1	ExEM_1
GGACGTCTCTCTCGAC-2	10177	4037	W3_SEM_Day6	4.76565	0	ExEM_1	ExEM_1
GGAGAACTCTATACTC-2	5712	2663	W3_SEM_Day6	5.44468	0	ExEM_1	ExEM_1
GGAGATGAGCACTCGC-2	4633	2229	W3_SEM_Day6	6.06518	0	ExEM_1	ExEM_1
GGAGATGAGCGTGCCT-2	6776	3035	W3_SEM_Day6	6.50826	0	ExEM_1	ExEM_1
GGAGGTACACGACGTC-2	3625	1773	W3_SEM_Day6	6.01379	0	ExEM_1	ExEM_1
GGCAGTCAGGTAGATT-2	4184	1905	W3_SEM_Day6	7.86329	0	ExEM_1	ExEM_1
GGCGTCAGTACGGTTT-2	8171	3338	W3_SEM_Day6	5.75205	0	ExEM_1	ExEM_1
GGCTGTGGTGAGGATC-2	7167	2821	W3_SEM_Day6	3.85098	0	ExEM_1	ExEM_1
GGCTTGGTCCGAGTGC-2	4833	2411	W3_SEM_Day6	10.2628	0	ExEM_1	ExEM_1
GGCTTTCTCGTGGCTG-2	6251	2705	W3_SEM_Day6	4.76724	0	ExEM_1	ExEM_1
GGGAAGTTCTTACGTT-2	4578	1837	W3_SEM_Day6	6.57492	0	ExEM_1	ExEM_1
GGGACAATCCGTCCTA-2	5654	2557	W3_SEM_Day6	4.31553	0	ExEM_1	ExEM_1
GGGACTCTCGTGCTCT-2	6135	2649	W3_SEM_Day6	5.06927	0	ExEM_1	ExEM_1
GGGAGTACACGCGTGT-2	10976	4032	W3_SEM_Day6	8.13593	0	ExEM_1	ExEM_1
GGGATCCTCACTACTT-2	4512	2436	W3_SEM_Day6	3.43528	0	ExEM_1	ExEM_1
GGGATGAAGACTAAGT-2	5809	2933	W3_SEM_Day6	5.49148	0	ExEM_1	ExEM_1
GGGATGATCTTCCACG-2	6709	2866	W3_SEM_Day6	10.4039	0	ExEM_1	ExEM_1
GGGCTACGTCACTACA-2	5166	2292	W3_SEM_Day6	7.76229	0	ExEM_1	ExEM_1
GGGTCACCACGTACAT-2	34985	7588	W3_SEM_Day6	1.45777	0	ExEM_1	ExEM_1
GGGTCACCATCCTAAG-2	9438	3541	W3_SEM_Day6	6.51621	0	ExEM_1	ExEM_1
GGGTCTGCAGTTACCA-2	8236	2940	W3_SEM_Day6	3.66683	0	ExEM_1	ExEM_1
GGGTGAATCAAACTGC-2	3206	1697	W3_SEM_Day6	10.2932	0	ExEM_1	ExEM_1
GGGTTTAAGAGCCGAT-2	3708	1891	W3_SEM_Day6	6.87702	0	ExEM_1	ExEM_1
GGTAACTAGGTTCACT-2	5793	2700	W3_SEM_Day6	6.35249	0	ExEM_1	ExEM_1
GGTAACTGTACAAACA-2	7340	2806	W3_SEM_Day6	10.3815	0	ExEM_1	ExEM_1
GGTAACTTCATTGCTT-2	13175	4663	W3_SEM_Day6	5.12334	0	ExEM_1	ExEM_1
GGTCACGAGAGTCAGC-2	4149	1951	W3_SEM_Day6	5.27838	0	ExEM_1	ExEM_1
GGTCACGGTTGCGGAA-2	9345	3889	W3_SEM_Day6	6.84858	0	ExEM_1	ExEM_1
GGTCTGGCAGTGGTGA-2	9448	4033	W3_SEM_Day6	3.75741	0	ExEM_1	ExEM_1
GGTGAAGTCTACCCAC-2	16592	5365	W3_SEM_Day6	3.3028	0	ExEM_1	ExEM_1
GGTGATTGTAACCCGC-2	5144	2743	W3_SEM_Day6	5.38491	0	ExEM_1	ExEM_1
GGTGGCTCAGACCTGC-2	13881	4426	W3_SEM_Day6	5.43189	0	ExEM_1	ExEM_1
GGTGTCGTCACCTACC-2	4667	2126	W3_SEM_Day6	5.31391	0	ExEM_1	ExEM_1
GGTTAACAGGCCTGCT-2	6288	2829	W3_SEM_Day6	5.12087	0	ExEM_1	ExEM_1
GGTTAACTCACGGTCG-2	17053	5281	W3_SEM_Day6	5.36562	0	ExEM_1	ExEM_1
GGTTGTACATCCGAAT-2	4597	2198	W3_SEM_Day6	6.06918	0	ExEM_1	ExEM_1
GTAACACTCGATACGT-2	5985	2643	W3_SEM_Day6	2.7736	0	ExEM_1	ExEM_1
GTAACCAAGTAGTCTC-2	6798	2915	W3_SEM_Day6	4.7514	0	ExEM_1	ExEM_1
GTAAGTCTCGACCACG-2	19588	5971	W3_SEM_Day6	4.86012	0	ExEM_1	ExEM_1
GTACAGTAGTAGGGTC-2	7009	2970	W3_SEM_Day6	5.36453	0	ExEM_1	ExEM_1
GTACAGTGTGCAATGG-2	11566	4120	W3_SEM_Day6	6.9687	0	ExEM_1	ExEM_1
GTAGATCGTTCTCACC-2	13750	3986	W3_SEM_Day6	4.18182	0	ExEM_1	ExEM_1
GTAGGAGGTCTTGCGG-2	23999	6117	W3_SEM_Day6	4.95021	0	ExEM_1	ExEM_1
GTAGGTTGTCACGCTG-2	7098	3304	W3_SEM_Day6	5.45224	0	ExEM_1	ExEM_1
GTAGGTTTCGCCGATG-2	5807	2952	W3_SEM_Day6	4.63234	0	ExEM_1	ExEM_1
GTAGTACTCTGGGAGA-2	4766	2245	W3_SEM_Day6	5.77004	0	ExEM_1	ExEM_1
GTCAAACCATCCTCAC-2	10355	3927	W3_SEM_Day6	3.54418	0	ExEM_1	ExEM_1
GTCAAACGTGTTCATG-2	10099	3886	W3_SEM_Day6	5.23814	0	ExEM_1	ExEM_1
GTCAAGTCAAGCAGGT-2	7113	2911	W3_SEM_Day6	4.13328	0	ExEM_1	ExEM_1
GTCACGGAGCGTCTCG-2	3066	1703	W3_SEM_Day6	4.72929	0	ExEM_1	ExEM_1
GTCACTCAGGCGTCCT-2	6370	2669	W3_SEM_Day6	7.8179	0	ExEM_1	ExEM_1
GTCACTCCAGTCCGTG-2	4852	2221	W3_SEM_Day6	5.97692	0	ExEM_1	ExEM_1
GTCACTCTCAGACCCG-2	8986	3677	W3_SEM_Day6	3.65012	0	ExEM_1	ExEM_1
GTCAGCGGTGAGTTTC-2	23962	5882	W3_SEM_Day6	5.371	0	ExEM_1	ExEM_1
GTCATCCAGATGTTGA-2	9090	3394	W3_SEM_Day6	6.35864	0	ExEM_1	ExEM_1
GTCATCCGTGGAACCA-2	21552	5773	W3_SEM_Day6	5.54473	0	ExEM_1	ExEM_1
GTCATCCGTTGGTACT-2	6975	3124	W3_SEM_Day6	5.54839	0	ExEM_1	ExEM_1
GTCATGAAGACTGAGC-2	4888	2507	W3_SEM_Day6	5.36007	0	ExEM_1	ExEM_1
GTCCACTCAGCATACT-2	4132	2040	W3_SEM_Day6	4.98548	0	ExEM_1	ExEM_1
GTCCTCAGTGACTCGC-2	6748	3092	W3_SEM_Day6	4.65323	0	ExEM_1	ExEM_1
GTCGAATAGCCTTTCC-2	3655	1653	W3_SEM_Day6	5.49932	0	ExEM_1	ExEM_1
GTCGTAAGTTCTCCTG-2	4193	2344	W3_SEM_Day6	4.67446	0	ExEM_1	ExEM_1
GTCGTTCTCTAGACCA-2	2457	1330	W3_SEM_Day6	6.79691	0	ExEM_1	ExEM_1
GTCTAGACATAACAGA-2	6396	2801	W3_SEM_Day6	7.97373	0	ExEM_1	ExEM_1
GTCTGTCTCAAGTGGG-2	11407	4317	W3_SEM_Day6	5.75085	0	ExEM_1	ExEM_1
GTCTGTCTCTCTGGTC-2	10363	4072	W3_SEM_Day6	4.88276	0	ExEM_1	ExEM_1
GTGAGGACAGTCGCAC-2	5580	2668	W3_SEM_Day6	3.01075	0	ExEM_1	ExEM_1
GTGAGGAGTCGTCGGT-2	5558	2354	W3_SEM_Day6	9.37388	0	ExEM_1	ExEM_1
GTGAGTTAGGCGTTAG-2	9699	3604	W3_SEM_Day6	4.99021	0	ExEM_1	ExEM_1
GTGATGTTCGGCTATA-2	8200	3644	W3_SEM_Day6	3.68293	0	ExEM_1	ExEM_1
GTGCACGCAGGAACCA-2	12979	4652	W3_SEM_Day6	6.58756	0	ExEM_1	ExEM_1
GTGCACGTCTAAGCGT-2	11545	4399	W3_SEM_Day6	4.66869	0	ExEM_1	ExEM_1
GTGCAGCCAAGAGATT-2	9009	3450	W3_SEM_Day6	5.78311	0	ExEM_1	ExEM_1
GTGCAGCCAGGGTCTC-2	6670	2908	W3_SEM_Day6	3.95802	0	ExEM_1	ExEM_1
GTGCAGCGTACCATAC-2	5403	2812	W3_SEM_Day6	6.14473	0	ExEM_1	ExEM_1
GTGCTGGAGTAACCTC-2	4208	2201	W3_SEM_Day6	6.53517	0	ExEM_1	ExEM_1
GTGGGAAAGCGAGAAA-2	11834	4071	W3_SEM_Day6	4.58002	0	ExEM_1	ExEM_1
GTGGGAACAATAAGGT-2	6207	2754	W3_SEM_Day6	4.28548	0	ExEM_1	ExEM_1
GTGGGAACACTTCAGA-2	6514	2879	W3_SEM_Day6	5.51121	0	ExEM_1	ExEM_1
GTGGTTAGTCAACACT-2	4972	2369	W3_SEM_Day6	5.75221	0	ExEM_1	ExEM_1
GTGTCCTCAAGGTCTT-2	3100	1400	W3_SEM_Day6	7.09677	0	ExEM_1	ExEM_1
GTGTGGCCACTGAGGA-2	5181	2471	W3_SEM_Day6	6.44663	0	ExEM_1	ExEM_1
GTGTTAGTCTCCCATG-2	5195	2355	W3_SEM_Day6	7.83446	0	ExEM_1	ExEM_1
GTGTTCCAGATAGCAT-2	2564	1401	W3_SEM_Day6	5.0312	0	ExEM_1	ExEM_1
GTTACAGAGAATTGTG-2	6435	2957	W3_SEM_Day6	6.06061	0	ExEM_1	ExEM_1
GTTACAGCAGCTATTG-2	9953	3737	W3_SEM_Day6	2.75294	0	ExEM_1	ExEM_1
GTTACCCCAAATGATG-2	7032	3052	W3_SEM_Day6	4.69283	0	ExEM_1	ExEM_1
GTTACCCCAATGGGTG-2	5131	2230	W3_SEM_Day6	5.90528	0	ExEM_1	ExEM_1
GTTACCCGTGAGTCAG-2	9666	3576	W3_SEM_Day6	6.32113	0	ExEM_1	ExEM_1
GTTACGAAGGAGGTTC-2	5435	2544	W3_SEM_Day6	6.31095	0	ExEM_1	ExEM_1
GTTAGACCACGCGGTT-2	12088	3896	W3_SEM_Day6	5.39378	0	ExEM_1	ExEM_1
GTTAGTGGTGAGCCAA-2	7596	3146	W3_SEM_Day6	5.60821	0	ExEM_1	ExEM_1
GTTATGGGTGTCTTAG-2	4670	2390	W3_SEM_Day6	5.50321	0	ExEM_1	ExEM_1
GTTATGGTCCGCGATG-2	5351	2496	W3_SEM_Day6	5.79331	0	ExEM_1	ExEM_1
GTTCATTTCCCACAGG-2	9914	3701	W3_SEM_Day6	4.02461	0	ExEM_1	ExEM_1
GTTCCGTCACGTCGTG-2	5519	2630	W3_SEM_Day6	5.29081	0	ExEM_1	ExEM_1
GTTCGCTGTGCCGAAA-2	4892	2330	W3_SEM_Day6	7.05233	0	ExEM_1	ExEM_1
GTTGAACCATGAAAGT-2	7996	3333	W3_SEM_Day6	5.87794	0	ExEM_1	ExEM_1
GTTGCGGCACGTCGGT-2	8349	3311	W3_SEM_Day6	5.30602	0	ExEM_1	ExEM_1
GTTGCTCGTTATTCCT-2	7786	3384	W3_SEM_Day6	3.46776	0	ExEM_1	ExEM_1
GTTGTAGCAAGGAGTC-2	3883	1943	W3_SEM_Day6	3.57971	0	ExEM_1	ExEM_1
GTTGTCCTCAGCTAGT-2	8787	3507	W3_SEM_Day6	7.86389	0	ExEM_1	ExEM_1
TAACTTCGTCGTATGT-2	5130	2344	W3_SEM_Day6	5.04873	0	ExEM_1	ExEM_1
TAAGCCAAGCTCTTCC-2	10979	4416	W3_SEM_Day6	4.11695	0	ExEM_1	ExEM_1
TAAGCGTAGAAAGCGA-2	4283	2319	W3_SEM_Day6	6.841	0	ExEM_1	ExEM_1
TAAGCGTCAGTAGAAT-2	4605	2344	W3_SEM_Day6	7.2747	0	ExEM_1	ExEM_1
TAATCTCAGCAGTAAT-2	14909	5231	W3_SEM_Day6	4.48052	0	ExEM_1	ExEM_1
TAATCTCCAAACACGG-2	9982	3851	W3_SEM_Day6	5.32959	0	ExEM_1	ExEM_1
TACAACGCAGCACAAG-2	8406	3191	W3_SEM_Day6	4.52058	0	ExEM_1	ExEM_1
TACACCCGTGCAGTGA-2	7897	3397	W3_SEM_Day6	4.35608	0	ExEM_1	ExEM_1
TACACCCTCGGCTTCT-2	10669	4217	W3_SEM_Day6	4.04911	0	ExEM_1	ExEM_1
TACAGGTGTCTGTTAG-2	6345	3067	W3_SEM_Day6	3.65642	0	ExEM_1	ExEM_1
TACAGGTTCACAGAGG-2	4920	2363	W3_SEM_Day6	6.40244	0	ExEM_1	ExEM_1
TACAGGTTCGACGATT-2	2930	1862	W3_SEM_Day6	12.8328	0	ExEM_1	ExEM_1
TACCCACAGAGAACCC-2	5076	2449	W3_SEM_Day6	8.94405	0	ExEM_1	ExEM_1
TACCCACCAATACGCT-2	7652	3292	W3_SEM_Day6	2.94041	0	ExEM_1	ExEM_1
TACCCACCAGGAACCA-2	13886	4541	W3_SEM_Day6	4.57295	0	ExEM_1	ExEM_1
TACCCGTTCTGCTTTA-2	5955	2727	W3_SEM_Day6	5.10495	0	ExEM_1	ExEM_1
TACCGAACAATCGCCG-2	10080	3910	W3_SEM_Day6	4.33532	0	ExEM_1	ExEM_1
TACCGGGTCACGGTCG-2	8563	3471	W3_SEM_Day6	6.71494	0	ExEM_1	ExEM_1
TACCTCGAGCATAGGC-2	4698	2357	W3_SEM_Day6	4.51256	0	ExEM_1	ExEM_1
TACCTCGCAACACAAA-2	15028	4857	W3_SEM_Day6	4.93745	0	ExEM_1	ExEM_1
TACCTGCAGTGGATTA-2	6692	3124	W3_SEM_Day6	5.27496	0	ExEM_1	ExEM_1
TACGCTCAGATAGGGA-2	5049	2298	W3_SEM_Day6	3.88196	0	ExEM_1	ExEM_1
TACGCTCAGCACCGAA-2	9731	4112	W3_SEM_Day6	4.45997	0	ExEM_1	ExEM_1
TACGCTCAGCCAGAGT-2	6550	3124	W3_SEM_Day6	4.24427	0	ExEM_1	ExEM_1
TACGCTCCACAGAAGC-2	4878	2339	W3_SEM_Day6	5.16605	0	ExEM_1	ExEM_1
TACGCTCGTAGACAAT-2	4217	1923	W3_SEM_Day6	7.42234	0	ExEM_1	ExEM_1
TACGGGCTCTGGCCAG-2	12032	4364	W3_SEM_Day6	5.79289	0	ExEM_1	ExEM_1
TACTTACTCAAATGAG-2	7658	3530	W3_SEM_Day6	3.59102	0	ExEM_1	ExEM_1
TACTTCAGTGGGCTCT-2	6217	2464	W3_SEM_Day6	3.95689	0	ExEM_1	ExEM_1
TACTTCATCTGCGGGT-2	7087	2896	W3_SEM_Day6	6.10978	0	ExEM_1	ExEM_1
TAGAGTCTCCTTCACG-2	9257	3811	W3_SEM_Day6	4.65594	0	ExEM_1	ExEM_1
TAGATCGCAACTCCCT-2	2396	1449	W3_SEM_Day6	5.25876	0	ExEM_1	ExEM_1
TAGATCGGTCACAATC-2	8237	3647	W3_SEM_Day6	5.42673	0	ExEM_1	ExEM_1
TAGCACAGTAGTACGG-2	5628	2677	W3_SEM_Day6	4.63753	0	ExEM_1	ExEM_1
TAGGGTTCACTACAGT-2	11234	4132	W3_SEM_Day6	5.37654	0	ExEM_1	ExEM_1
TAGGGTTGTGACCGTC-2	7839	3342	W3_SEM_Day6	6.56972	0	ExEM_1	ExEM_1
TAGTGCATCATCAGTG-2	5556	2683	W3_SEM_Day6	5.0036	0	ExEM_1	ExEM_1
TATATCCGTCCCGGTA-2	5068	2593	W3_SEM_Day6	4.63694	0	ExEM_1	ExEM_1
TATATCCTCTTAGCTT-2	3470	2031	W3_SEM_Day6	4.17867	0	ExEM_1	ExEM_1
TATCGCCGTGGATGAC-2	4361	2070	W3_SEM_Day6	6.60399	0	ExEM_1	ExEM_1
TATCGCCGTTTACACG-2	6061	2985	W3_SEM_Day6	4.83419	0	ExEM_1	ExEM_1
TATCTGTAGCCTGAAG-2	7436	2951	W3_SEM_Day6	5.74233	0	ExEM_1	ExEM_1
TATCTGTCAATCTCGA-2	8426	3322	W3_SEM_Day6	3.97579	0	ExEM_1	ExEM_1
TATCTGTGTTCTGACA-2	4257	2200	W3_SEM_Day6	3.64106	0	ExEM_1	ExEM_1
TATGTTCAGTAGACCG-2	6030	2879	W3_SEM_Day6	3.25041	0	ExEM_1	ExEM_1
TCAAGACCACACTGGC-2	7106	3074	W3_SEM_Day6	3.74332	0	ExEM_1	ExEM_1
TCAAGCAAGTTCATGC-2	7460	3376	W3_SEM_Day6	4.9866	0	ExEM_1	ExEM_1
TCAAGTGCAGCAGAAC-2	8730	3119	W3_SEM_Day6	3.75716	0	ExEM_1	ExEM_1
TCACACCCAAAGCTCT-2	15333	4877	W3_SEM_Day6	2.75876	0	ExEM_1	ExEM_1
TCACACCGTTTACTGG-2	8402	3546	W3_SEM_Day6	3.7015	0	ExEM_1	ExEM_1
TCACGCTGTGTGAATA-2	7176	3125	W3_SEM_Day6	5.17001	0	ExEM_1	ExEM_1
TCACGGGCAGGAATAT-2	5476	2516	W3_SEM_Day6	6.46457	0	ExEM_1	ExEM_1
TCACTATAGGGCCCTT-2	6713	3095	W3_SEM_Day6	3.17295	0	ExEM_1	ExEM_1
TCACTATCAATAACGA-2	5466	2507	W3_SEM_Day6	4.17124	0	ExEM_1	ExEM_1
TCACTCGGTATTGCCA-2	7036	2908	W3_SEM_Day6	5.50028	0	ExEM_1	ExEM_1
TCAGCAATCGCTTACC-2	6605	2978	W3_SEM_Day6	4.29977	0	ExEM_1	ExEM_1
TCAGGTAAGTACGTCT-2	12164	4205	W3_SEM_Day6	5.31897	0	ExEM_1	ExEM_1
TCAGGTAGTACAGTTC-2	5433	2637	W3_SEM_Day6	4.5831	0	ExEM_1	ExEM_1
TCAGGTATCACCGGTG-2	4741	2272	W3_SEM_Day6	5.50517	0	ExEM_1	ExEM_1
TCAGGTATCCTGATAG-2	2720	1435	W3_SEM_Day6	6.39706	0	ExEM_1	ExEM_1
TCAGTCCAGATGTAGT-2	6681	3606	W3_SEM_Day6	5.04416	0	ExEM_1	ExEM_1
TCAGTGACAACGGCTC-2	12646	4607	W3_SEM_Day6	4.30176	0	ExEM_1	ExEM_1
TCAGTTTGTCCAAAGG-2	13735	4476	W3_SEM_Day6	4.87805	0	ExEM_1	ExEM_1
TCAGTTTGTCCACACG-2	5033	2346	W3_SEM_Day6	4.96722	0	ExEM_1	ExEM_1
TCATACTAGAGGTCAC-2	5001	2355	W3_SEM_Day6	6.63867	0	ExEM_1	ExEM_1
TCATATCAGTAGTCAA-2	10781	3763	W3_SEM_Day6	2.32817	0	ExEM_1	ExEM_1
TCATCCGTCTGCTTAT-2	25360	6541	W3_SEM_Day6	3.17035	0	ExEM_1	ExEM_1
TCATGAGAGTTAACAG-2	4607	2181	W3_SEM_Day6	4.79705	0	ExEM_1	ExEM_1
TCATGGAAGTAGCTCT-2	2917	1605	W3_SEM_Day6	6.71923	0	ExEM_1	ExEM_1
TCATGGACAGATTCGT-2	18608	5529	W3_SEM_Day6	3.4985	0	ExEM_1	ExEM_1
TCATGTTAGGACTTCT-2	15690	5043	W3_SEM_Day6	5.1434	0	ExEM_1	ExEM_1
TCATTACCAGTTAGGG-2	7497	3196	W3_SEM_Day6	4.05496	0	ExEM_1	ExEM_1
TCATTCAAGACGCTCC-2	15412	4841	W3_SEM_Day6	3.51025	0	ExEM_1	ExEM_1
TCATTGTAGGACAACC-2	4292	2338	W3_SEM_Day6	4.42684	0	ExEM_1	ExEM_1
TCATTTGGTGAATGAT-2	3314	1706	W3_SEM_Day6	5.70308	0	ExEM_1	ExEM_1
TCCACGTAGATCCTAC-2	11212	4105	W3_SEM_Day6	5.08384	0	ExEM_1	ExEM_1
TCCAGAAAGGCACAAC-2	11943	4771	W3_SEM_Day6	3.35762	0	ExEM_1	ExEM_1
TCCAGAACATCTTAGG-2	10643	4103	W3_SEM_Day6	5.6563	0	ExEM_1	ExEM_1
TCCAGAAGTCTGTTAG-2	4351	1844	W3_SEM_Day6	7.58446	0	ExEM_1	ExEM_1
TCCATCGTCTGTGCGG-2	6801	3135	W3_SEM_Day6	5.32275	0	ExEM_1	ExEM_1
TCCATGCAGAAGCGAA-2	15832	4911	W3_SEM_Day6	4.89515	0	ExEM_1	ExEM_1
TCCATGCTCACCACAA-2	5327	2261	W3_SEM_Day6	3.82955	0	ExEM_1	ExEM_1
TCCCAGTCACAGCGCT-2	16408	4991	W3_SEM_Day6	5.49732	0	ExEM_1	ExEM_1
TCCCAGTCAGGTGTTT-2	8132	3252	W3_SEM_Day6	5.89031	0	ExEM_1	ExEM_1
TCCGAAAGTGTACGCC-2	6662	2822	W3_SEM_Day6	5.64395	0	ExEM_1	ExEM_1
TCCGGGAAGGGTTTCT-2	8444	3245	W3_SEM_Day6	6.19375	0	ExEM_1	ExEM_1
TCCTAATAGTCATGGG-2	12669	4545	W3_SEM_Day6	6.39356	0	ExEM_1	ExEM_1
TCCTCCCAGGGATCGT-2	4749	2283	W3_SEM_Day6	5.36955	0	ExEM_1	ExEM_1
TCCTCGACAAGCTGTT-2	4166	2475	W3_SEM_Day6	7.46519	0	ExEM_1	ExEM_1
TCCTCGAGTAGGCTCC-2	4699	2313	W3_SEM_Day6	4.57544	0	ExEM_1	ExEM_1
TCCTGCAAGTGTTCAC-2	4752	2406	W3_SEM_Day6	5.42929	0	ExEM_1	ExEM_1
TCCTGCACATTCGGGC-2	5537	2452	W3_SEM_Day6	5.92379	0	ExEM_1	ExEM_1
TCGAACAAGCAAGCCA-2	4343	2275	W3_SEM_Day6	6.40111	0	ExEM_1	ExEM_1
TCGAACATCCTGGGTG-2	5882	2597	W3_SEM_Day6	4.35226	0	ExEM_1	ExEM_1
TCGAACATCGTTCCTG-2	8007	3258	W3_SEM_Day6	4.39615	0	ExEM_1	ExEM_1
TCGCACTCAGAGGCTA-2	8876	3734	W3_SEM_Day6	4.3826	0	ExEM_1	ExEM_1
TCGCACTGTGCTGATT-2	9193	3867	W3_SEM_Day6	3.23072	0	ExEM_1	ExEM_1
TCGCACTGTTTCCATT-2	8381	3553	W3_SEM_Day6	3.50793	0	ExEM_1	ExEM_1
TCGCACTTCTTAGCTT-2	7015	3009	W3_SEM_Day6	4.80399	0	ExEM_1	ExEM_1
TCGCTTGAGAATGTTG-2	7965	2991	W3_SEM_Day6	5.32329	0	ExEM_1	ExEM_1
TCGGGCATCCGAACGC-2	13363	4422	W3_SEM_Day6	3.91379	0	ExEM_1	ExEM_1
TCGGGTGAGGAAAGTG-2	4352	1915	W3_SEM_Day6	6.0432	0	ExEM_1	ExEM_1
TCGGTCTTCGCCTCTA-2	5547	2716	W3_SEM_Day6	3.51541	0	ExEM_1	ExEM_1
TCGTCCACATGGCCCA-2	4980	2321	W3_SEM_Day6	4.09639	0	ExEM_1	ExEM_1
TCGTCCAGTATTCCTT-2	10615	4151	W3_SEM_Day6	5.44512	0	ExEM_1	ExEM_1
TCGTCCATCGAGAAGC-2	3521	1868	W3_SEM_Day6	4.88498	0	ExEM_1	ExEM_1
TCGTGCTCAGACCAAG-2	3198	1635	W3_SEM_Day6	5.34709	0	ExEM_1	ExEM_1
TCGTGCTTCTACCCAC-2	4134	2024	W3_SEM_Day6	4.47508	0	ExEM_1	ExEM_1
TCGTGGGAGACATATG-2	3460	1698	W3_SEM_Day6	4.9711	0	ExEM_1	ExEM_1
TCTAACTGTTTGCAGT-2	3199	1691	W3_SEM_Day6	5.1266	0	ExEM_1	ExEM_1
TCTACCGAGCCGTCGT-2	5994	2655	W3_SEM_Day6	5.72239	0	ExEM_1	ExEM_1
TCTATACGTGATAGAT-2	6598	2901	W3_SEM_Day6	5.24401	0	ExEM_1	ExEM_1
TCTCACGAGGCATCAG-2	4633	2440	W3_SEM_Day6	5.28815	0	ExEM_1	ExEM_1
TCTCACGTCGACATTG-2	6772	2694	W3_SEM_Day6	14.1022	0	ExEM_1	ExEM_1
TCTCAGCGTCCGACGT-2	4578	2149	W3_SEM_Day6	4.69637	0	ExEM_1	ExEM_1
TCTCAGCTCTCGGGAC-2	3197	1846	W3_SEM_Day6	7.00657	0	ExEM_1	ExEM_1
TCTCCGACATCATTGG-2	5539	2637	W3_SEM_Day6	3.7913	0	ExEM_1	ExEM_1
TCTCCGATCATTGTTC-2	3384	1809	W3_SEM_Day6	3.28014	0	ExEM_1	ExEM_1
TCTCTGGAGTGAGTGC-2	4342	2027	W3_SEM_Day6	6.12621	0	ExEM_1	ExEM_1
TCTGCCAGTCACCGCA-2	8342	3484	W3_SEM_Day6	6.92879	0	ExEM_1	ExEM_1
TCTGTCGCAGTACTAC-2	8246	3312	W3_SEM_Day6	4.85084	0	ExEM_1	ExEM_1
TCTTGCGAGTGCTACT-2	6203	2554	W3_SEM_Day6	5.20716	0	ExEM_1	ExEM_1
TCTTGCGGTGGCTGCT-2	9321	3810	W3_SEM_Day6	5.45006	0	ExEM_1	ExEM_1
TCTTTGATCTATCGCC-2	1498	1037	W3_SEM_Day6	5.8745	0	ExEM_1	ExEM_1
TGAACGTGTAATGTGA-2	3508	1711	W3_SEM_Day6	10.4333	0	ExEM_1	ExEM_1
TGAACGTTCTAGTGAC-2	7611	3377	W3_SEM_Day6	3.46866	0	ExEM_1	ExEM_1
TGAACGTTCTGCTTAT-2	4096	2241	W3_SEM_Day6	5.63965	0	ExEM_1	ExEM_1
TGAATCGCAGGACAGT-2	5425	2441	W3_SEM_Day6	5.52995	0	ExEM_1	ExEM_1
TGAATCGGTCTCAAGT-2	8693	3435	W3_SEM_Day6	5.68273	0	ExEM_1	ExEM_1
TGAATGCGTCCACGCA-2	8870	3180	W3_SEM_Day6	6.50507	0	ExEM_1	ExEM_1
TGACCCTGTATCGCTA-2	5104	2485	W3_SEM_Day6	3.93809	0	ExEM_1	ExEM_1
TGACTCCCAATGAAAC-2	8081	3350	W3_SEM_Day6	5.46962	0	ExEM_1	ExEM_1
TGAGCATAGCCTCAAT-2	7142	3218	W3_SEM_Day6	5.57267	0	ExEM_1	ExEM_1
TGAGCGCAGGGACCAT-2	15149	4870	W3_SEM_Day6	4.64057	0	ExEM_1	ExEM_1
TGAGCGCGTATACAGA-2	5378	2375	W3_SEM_Day6	4.23949	0	ExEM_1	ExEM_1
TGAGGAGAGGAGCAAA-2	10101	4050	W3_SEM_Day6	5.55391	0	ExEM_1	ExEM_1
TGAGGGACATGAAGCG-2	7464	2832	W3_SEM_Day6	6.71222	0	ExEM_1	ExEM_1
TGAGGTTAGTAAGAGG-2	5130	2393	W3_SEM_Day6	4.79532	0	ExEM_1	ExEM_1
TGATCAGAGGTAAGTT-2	4647	2203	W3_SEM_Day6	7.0368	0	ExEM_1	ExEM_1
TGATCAGGTCCCTAAA-2	10026	3629	W3_SEM_Day6	5.68522	0	ExEM_1	ExEM_1
TGATGGTGTAGCTAAA-2	2175	1304	W3_SEM_Day6	11.2644	0	ExEM_1	ExEM_1
TGATTCTGTCTACACA-2	15048	4977	W3_SEM_Day6	5.74163	0	ExEM_1	ExEM_1
TGATTCTGTGAATTAG-2	3534	1770	W3_SEM_Day6	6.67799	0	ExEM_1	ExEM_1
TGATTTCGTTCGGGTC-2	6064	2695	W3_SEM_Day6	4.88127	0	ExEM_1	ExEM_1
TGCACGGAGGGATCTG-2	12103	3951	W3_SEM_Day6	6.08114	0	ExEM_1	ExEM_1
TGCACGGTCCTAAGTG-2	6192	2675	W3_SEM_Day6	7.70349	0	ExEM_1	ExEM_1
TGCAGTAGTGCGAGTA-2	6564	2836	W3_SEM_Day6	4.67703	0	ExEM_1	ExEM_1
TGCATCCCAGAACTCT-2	5253	2441	W3_SEM_Day6	2.95069	0	ExEM_1	ExEM_1
TGCATGATCAAGTGGG-2	5768	2573	W3_SEM_Day6	5.30513	0	ExEM_1	ExEM_1
TGCATGATCTTGGTCC-2	8091	3261	W3_SEM_Day6	5.59881	0	ExEM_1	ExEM_1
TGCCGAGCACAGTCGC-2	22639	6033	W3_SEM_Day6	4.48341	0	ExEM_1	ExEM_1
TGCGATAAGCCATTTG-2	14822	4771	W3_SEM_Day6	5.47834	0	ExEM_1	ExEM_1
TGCGATATCTCTGACC-2	5592	2402	W3_SEM_Day6	3.201	0	ExEM_1	ExEM_1
TGCGGCATCAAGGACG-2	6326	2569	W3_SEM_Day6	5.84888	0	ExEM_1	ExEM_1
TGCGGGTGTCTTCAAG-2	10324	3638	W3_SEM_Day6	7.66176	0	ExEM_1	ExEM_1
TGCTCCACATTAAAGG-2	2808	1501	W3_SEM_Day6	5.62678	0	ExEM_1	ExEM_1
TGCTCCATCATGGTAC-2	6259	2937	W3_SEM_Day6	3.96229	0	ExEM_1	ExEM_1
TGCTCCATCCAAGAGG-2	4691	2169	W3_SEM_Day6	6.43786	0	ExEM_1	ExEM_1
TGCTGAACAAAGGGCT-2	4997	2357	W3_SEM_Day6	6.94417	0	ExEM_1	ExEM_1
TGCTGAATCAGACCTA-2	4790	2282	W3_SEM_Day6	4.27975	0	ExEM_1	ExEM_1
TGCTTGCAGGATATAC-2	4010	2067	W3_SEM_Day6	3.66584	0	ExEM_1	ExEM_1
TGCTTGCCAGTCGTTA-2	6931	2904	W3_SEM_Day6	5.64132	0	ExEM_1	ExEM_1
TGGAACTAGGGAGGTG-2	9350	3682	W3_SEM_Day6	4.72727	0	ExEM_1	ExEM_1
TGGAACTGTCGCACAC-2	4847	2120	W3_SEM_Day6	7.65422	0	ExEM_1	ExEM_1
TGGAACTTCGTTGTAG-2	4861	2343	W3_SEM_Day6	5.06069	0	ExEM_1	ExEM_1
TGGAGAGGTACTAGCT-2	12193	4262	W3_SEM_Day6	4.89625	0	ExEM_1	ExEM_1
TGGAGAGTCTTTGATC-2	5769	2695	W3_SEM_Day6	4.02149	0	ExEM_1	ExEM_1
TGGAGGACATTGCCGG-2	9179	3623	W3_SEM_Day6	6.36235	0	ExEM_1	ExEM_1
TGGATCATCTCCGAAA-2	9570	3701	W3_SEM_Day6	5.88297	0	ExEM_1	ExEM_1
TGGATGTGTCACGCTG-2	6391	2453	W3_SEM_Day6	4.97575	0	ExEM_1	ExEM_1
TGGATGTTCATCTGTT-2	4462	2328	W3_SEM_Day6	6.02869	0	ExEM_1	ExEM_1
TGGCGTGGTGGTTTAC-2	4028	2148	W3_SEM_Day6	8.93744	0	ExEM_1	ExEM_1
TGGGAGAAGAGTGTGC-2	5130	2317	W3_SEM_Day6	6.66667	0	ExEM_1	ExEM_1
TGGGATTGTCCTGAAT-2	8378	3449	W3_SEM_Day6	5.25185	0	ExEM_1	ExEM_1
TGGGATTTCGGCTCTT-2	6706	2694	W3_SEM_Day6	4.80167	0	ExEM_1	ExEM_1
TGGGCGTCAAGTATCC-2	3908	1922	W3_SEM_Day6	6.11566	0	ExEM_1	ExEM_1
TGGGCGTGTACCACGC-2	3808	1991	W3_SEM_Day6	10.3729	0	ExEM_1	ExEM_1
TGGGCTGTCCCTCATG-2	12803	4283	W3_SEM_Day6	4.65516	0	ExEM_1	ExEM_1
TGGTACATCCGTGCGA-2	9224	3719	W3_SEM_Day6	6.02775	0	ExEM_1	ExEM_1
TGTAAGCTCACGGGCT-2	6281	2535	W3_SEM_Day6	6.38433	0	ExEM_1	ExEM_1
TGTACAGTCAAAGGAT-2	13412	4505	W3_SEM_Day6	6.85953	0	ExEM_1	ExEM_1
TGTCCACAGCAAGCCA-2	6015	2460	W3_SEM_Day6	5.07066	0	ExEM_1	ExEM_1
TGTCCTGAGGAGCAAA-2	5054	2229	W3_SEM_Day6	5.50059	0	ExEM_1	ExEM_1
TGTCCTGGTCATATGC-2	4202	2206	W3_SEM_Day6	6.97287	0	ExEM_1	ExEM_1
TGTGAGTGTCAGGTAG-2	7292	3184	W3_SEM_Day6	6.226	0	ExEM_1	ExEM_1
TGTGCGGGTCGCACGT-2	12281	4356	W3_SEM_Day6	5.72429	0	ExEM_1	ExEM_1
TGTGCGGTCTCAAAGC-2	4540	2299	W3_SEM_Day6	6.0793	0	ExEM_1	ExEM_1
TGTGGCGAGATACGAT-2	10502	3695	W3_SEM_Day6	5.86555	0	ExEM_1	ExEM_1
TGTGTGATCTCTATGT-2	12589	4488	W3_SEM_Day6	4.67869	0	ExEM_1	ExEM_1
TGTTACTCAATAGTCC-2	7025	3254	W3_SEM_Day6	6.53381	0	ExEM_1	ExEM_1
TGTTCATGTGTCTTAG-2	5785	2569	W3_SEM_Day6	4.30424	0	ExEM_1	ExEM_1
TGTTCATTCGCTGTTC-2	6311	2895	W3_SEM_Day6	4.69022	0	ExEM_1	ExEM_1
TGTTCCGTCGGACTTA-2	5201	2484	W3_SEM_Day6	8.82523	0	ExEM_1	ExEM_1
TGTTTGTGTCGGAACA-2	5805	2712	W3_SEM_Day6	5.68475	0	ExEM_1	ExEM_1
TTACCATGTCATACCA-2	15023	5011	W3_SEM_Day6	3.01538	0	ExEM_1	ExEM_1
TTACTGTGTGTTCATG-2	4426	2150	W3_SEM_Day6	6.73294	0	ExEM_1	ExEM_1
TTAGTCTAGTATCTGC-2	8648	3855	W3_SEM_Day6	3.9778	0	ExEM_1	ExEM_1
TTATTGCCACGGCCAT-2	4800	2412	W3_SEM_Day6	3.29167	0	ExEM_1	ExEM_1
TTCACGCCACTTCCTG-2	4979	2231	W3_SEM_Day6	5.94497	0	ExEM_1	ExEM_1
TTCAGGATCTGCTAGA-2	2855	1557	W3_SEM_Day6	7.39054	0	ExEM_1	ExEM_1
TTCATGTCAGTGAGCA-2	9008	3779	W3_SEM_Day6	5.01776	0	ExEM_1	ExEM_1
TTCATGTCAGTTAGGG-2	7342	3276	W3_SEM_Day6	4.45383	0	ExEM_1	ExEM_1
TTCATTGGTGAGCAGT-2	5214	2018	W3_SEM_Day6	6.13732	0	ExEM_1	ExEM_1
TTCCAATTCGCATGAT-2	4571	2283	W3_SEM_Day6	3.67534	0	ExEM_1	ExEM_1
TTCCGGTTCGTTGTAG-2	5241	2654	W3_SEM_Day6	6.16295	0	ExEM_1	ExEM_1
TTCCTAACAGTAGAAT-2	7301	3024	W3_SEM_Day6	5.69785	0	ExEM_1	ExEM_1
TTCGCTGCACATACGT-2	10989	4014	W3_SEM_Day6	4.9777	0	ExEM_1	ExEM_1
TTCGGTCAGTAGAGTT-2	5235	2415	W3_SEM_Day6	6.20821	0	ExEM_1	ExEM_1
TTCTAACAGATGTTCC-2	11614	4315	W3_SEM_Day6	4.46013	0	ExEM_1	ExEM_1
TTCTAACAGCCATTGT-2	18745	5398	W3_SEM_Day6	5.99627	0	ExEM_1	ExEM_1
TTCTAACAGGGACACT-2	10507	3858	W3_SEM_Day6	4.55887	0	ExEM_1	ExEM_1
TTCTAGTGTATAGCTC-2	5886	2540	W3_SEM_Day6	5.62351	0	ExEM_1	ExEM_1
TTCTGTAAGCGTATGG-2	4429	2031	W3_SEM_Day6	6.79612	0	ExEM_1	ExEM_1
TTCTGTAAGGCCACTC-2	6718	2897	W3_SEM_Day6	3.08127	0	ExEM_1	ExEM_1
TTCTGTATCTTCCTAA-2	6147	2869	W3_SEM_Day6	4.47373	0	ExEM_1	ExEM_1
TTCTTCCAGCGACTTT-2	13844	4552	W3_SEM_Day6	2.6293	0	ExEM_1	ExEM_1
TTCTTGACAGACCTAT-2	9087	3879	W3_SEM_Day6	3.59855	0	ExEM_1	ExEM_1
TTCTTGAGTCTACGTA-2	12200	4552	W3_SEM_Day6	5.13934	0	ExEM_1	ExEM_1
TTGACCCCAGTCCCGA-2	8456	3182	W3_SEM_Day6	7.06008	0	ExEM_1	ExEM_1
TTGACCCTCTTTGATC-2	3814	2068	W3_SEM_Day6	4.56214	0	ExEM_1	ExEM_1
TTGAGTGAGAGTCAAT-2	8319	3237	W3_SEM_Day6	5.97428	0	ExEM_1	ExEM_1
TTGCGTCGTTATTCTC-2	2131	1190	W3_SEM_Day6	7.41436	0	ExEM_1	ExEM_1
TTGGATGGTGGTGATG-2	8955	3280	W3_SEM_Day6	5.12563	0	ExEM_1	ExEM_1
TTGGATGTCGCAATGT-2	8804	3507	W3_SEM_Day6	4.14584	0	ExEM_1	ExEM_1
TTGGGTATCAGAGCGA-2	9015	3549	W3_SEM_Day6	4.74764	0	ExEM_1	ExEM_1
TTGGTTTAGCAGTAAT-2	8579	3418	W3_SEM_Day6	4.18464	0	ExEM_1	ExEM_1
TTGGTTTAGTACTCGT-2	2166	1315	W3_SEM_Day6	11.265	0	ExEM_1	ExEM_1
TTGGTTTGTTCCACAA-2	2311	1367	W3_SEM_Day6	10.7313	0	ExEM_1	ExEM_1
TTGGTTTTCCATTTAC-2	6379	2856	W3_SEM_Day6	3.57423	0	ExEM_1	ExEM_1
TTGTTCACAAATCGTC-2	2790	1528	W3_SEM_Day6	5.12545	0	ExEM_1	ExEM_1
TTGTTCAGTGGTCTTA-2	4583	2465	W3_SEM_Day6	4.45123	0	ExEM_1	ExEM_1
TTTACCATCATAGGCT-2	8579	3366	W3_SEM_Day6	3.9282	0	ExEM_1	ExEM_1
TTTACCATCGGATAAA-2	5358	2324	W3_SEM_Day6	5.69242	0	ExEM_1	ExEM_1
TTTACGTTCTAAGGAA-2	2656	1496	W3_SEM_Day6	5.19578	0	ExEM_1	ExEM_1
TTTAGTCTCCATACTT-2	5041	2487	W3_SEM_Day6	6.90339	0	ExEM_1	ExEM_1
TTTATGCTCGCATAGT-2	14458	4780	W3_SEM_Day6	4.78628	0	ExEM_1	ExEM_1
TTTCAGTAGGTGCGAT-2	4466	2265	W3_SEM_Day6	7.05329	0	ExEM_1	ExEM_1
TTTCATGAGTCTGTAC-2	8528	3604	W3_SEM_Day6	5.05394	0	ExEM_1	ExEM_1
TTTCATGCAATAGTCC-2	8030	3284	W3_SEM_Day6	3.67372	0	ExEM_1	ExEM_1
TTTCGATTCAGTGTGT-2	3757	2154	W3_SEM_Day6	5.00399	0	ExEM_1	ExEM_1
TTTGACTGTCAGGTAG-2	4595	2465	W3_SEM_Day6	8.83569	0	ExEM_1	ExEM_1
TTTGGAGCAGTATGAA-2	7340	3034	W3_SEM_Day6	4.75477	0	ExEM_1	ExEM_1
TTTGGAGGTCTGATCA-2	2699	1535	W3_SEM_Day6	7.89181	0	ExEM_1	ExEM_1
TTTGGTTAGCCTTGAT-2	8817	3645	W3_SEM_Day6	2.30237	0	ExEM_1	ExEM_1
TTTGGTTAGGATTACA-2	3835	2123	W3_SEM_Day6	5.58018	0	ExEM_1	ExEM_1
TTTGGTTTCTTCGGAA-2	3450	1838	W3_SEM_Day6	7.53623	0	ExEM_1	ExEM_1
TTTGTTGCAGACCAAG-2	5042	2646	W3_SEM_Day6	4.06585	0	ExEM_1	ExEM_1
TTTGTTGCATAATCCG-2	6843	3247	W3_SEM_Day6	5.18778	0	ExEM_1	ExEM_1
AAACCCACAGTGTACT-3	8292	3576	W3_SEM_Day8	3.41293	0	ExEM_1	ExEM_1
AAACCCAGTAACAAGT-3	4385	2070	W3_SEM_Day8	4.94869	0	ExEM_1	ExEM_1
AAACCCAGTTGCGAAG-3	7040	3038	W3_SEM_Day8	5.2983	0	ExEM_1	ExEM_1
AAACGCTGTTGCGTAT-3	4580	2328	W3_SEM_Day8	5	0	ExEM_1	ExEM_1
AAAGGATTCATGCTAG-3	3500	2113	W3_SEM_Day8	5.94286	0	ExEM_1	ExEM_1
AAAGGGCGTAAGATAC-3	14101	5031	W3_SEM_Day8	7.42501	0	ExEM_1	ExEM_1
AAAGGTATCTGCCCTA-3	11770	4553	W3_SEM_Day8	4.0017	0	ExEM_1	ExEM_1
AAAGGTATCTGTCGTC-3	6651	2734	W3_SEM_Day8	4.99173	0	ExEM_1	ExEM_1
AAAGTGATCCATCTGC-3	6110	2727	W3_SEM_Day8	3.99345	0	ExEM_1	ExEM_1
AAATGGAAGGGTAATT-3	6611	2864	W3_SEM_Day8	9.63546	0	ExEM_1	ExEM_1
AACAAGAGTTGGCCTG-3	3750	1913	W3_SEM_Day8	5.6	0	ExEM_1	ExEM_1
AACAAGATCTGGTGCG-3	4599	2129	W3_SEM_Day8	4.56621	0	ExEM_1	ExEM_1
AACAGGGAGCGCCTTG-3	7197	3040	W3_SEM_Day8	3.9044	0	ExEM_1	ExEM_1
AACAGGGCACACGTGC-3	4897	2325	W3_SEM_Day8	4.49255	0	ExEM_1	ExEM_1
AACAGGGCACGACGCT-3	28123	6685	W3_SEM_Day8	5.00658	0	ExEM_1	ExEM_1
AACCAACCATATAGCC-3	8228	3350	W3_SEM_Day8	3.80408	0	ExEM_1	ExEM_1
AACCATGAGGGATCTG-3	4412	2181	W3_SEM_Day8	4.26111	0	ExEM_1	ExEM_1
AACCATGAGTACCCTA-3	3750	2018	W3_SEM_Day8	9.94667	0	ExEM_1	ExEM_1
AACCCAACACGCTGTG-3	11659	4079	W3_SEM_Day8	4.93181	0	ExEM_1	ExEM_1
AACCTGACAACGGCTC-3	21459	6183	W3_SEM_Day8	2.64225	0	ExEM_1	ExEM_1
AACCTGATCAGGAAAT-3	8343	3664	W3_SEM_Day8	5.17799	0	ExEM_1	ExEM_1
AACGGGAGTGTCTCCT-3	5725	2490	W3_SEM_Day8	6.9869	0	ExEM_1	ExEM_1
AACGTCAAGACCTTTG-3	7684	3118	W3_SEM_Day8	3.8001	0	ExEM_1	ExEM_1
AACTTCTAGTGTGTTC-3	5426	2693	W3_SEM_Day8	5.21563	0	ExEM_1	ExEM_1
AACTTCTCAACATACC-3	10183	3771	W3_SEM_Day8	4.50751	0	ExEM_1	ExEM_1
AAGACAACAGGCAATG-3	6532	2944	W3_SEM_Day8	3.36803	0	ExEM_1	ExEM_1
AAGATAGGTGGAAGTC-3	5946	2653	W3_SEM_Day8	5.95358	0	ExEM_1	ExEM_1
AAGCATCTCGCTAAAC-3	2935	1683	W3_SEM_Day8	4.70187	0	ExEM_1	ExEM_1
AAGCCATAGTGCACAG-3	15079	5194	W3_SEM_Day8	3.80662	0	ExEM_1	ExEM_1
AAGCGAGAGACTTGTC-3	5156	2537	W3_SEM_Day8	4.46082	0	ExEM_1	ExEM_1
AAGCGAGCATTCGATG-3	11314	4275	W3_SEM_Day8	4.09228	0	ExEM_1	ExEM_1
AAGCGTTAGGATTTCC-3	3957	2017	W3_SEM_Day8	1.56684	0	ExEM_1	ExEM_1
AAGCGTTGTAGATCGG-3	21117	5168	W3_SEM_Day8	4.28091	0	ExEM_1	ExEM_1
AAGCGTTGTTCTTAGG-3	13912	5034	W3_SEM_Day8	3.65152	0	ExEM_1	ExEM_1
AAGCGTTTCGTAGCTA-3	2144	1409	W3_SEM_Day8	5.31716	0	ExEM_1	ExEM_1
AAGGAATCAATGGCCC-3	7513	3068	W3_SEM_Day8	6.02955	0	ExEM_1	ExEM_1
AAGTACCAGCGCCTTG-3	4115	1851	W3_SEM_Day8	4.08262	0	ExEM_1	ExEM_1
AAGTCGTTCCAAGCCG-3	6142	2744	W3_SEM_Day8	6.13807	0	ExEM_1	ExEM_1
AAGTGAACACTAGAGG-3	3977	1932	W3_SEM_Day8	5.3558	0	ExEM_1	ExEM_1
AAGTTCGCACTAGAGG-3	9470	3936	W3_SEM_Day8	2.39704	0	ExEM_1	ExEM_1
AATAGAGCAGCTGCCA-3	7863	3305	W3_SEM_Day8	4.65471	0	ExEM_1	ExEM_1
AATCACGCACTTGGCG-3	14557	5143	W3_SEM_Day8	3.64773	0	ExEM_1	ExEM_1
AATCACGGTCGAACGA-3	7702	3544	W3_SEM_Day8	5.23241	0	ExEM_1	ExEM_1
AATCGACCACGCGGTT-3	7521	3226	W3_SEM_Day8	3.58995	0	ExEM_1	ExEM_1
AATCGTGCATGTCGTA-3	4340	2117	W3_SEM_Day8	4.56221	0	ExEM_1	ExEM_1
AATCGTGGTTCAGCGC-3	4152	1750	W3_SEM_Day8	4.35934	0	ExEM_1	ExEM_1
AATGACCTCCGTTGAA-3	5536	2628	W3_SEM_Day8	3.73916	0	ExEM_1	ExEM_1
AATGACCTCTATCGTT-3	11406	3811	W3_SEM_Day8	5.43574	0	ExEM_1	ExEM_1
AATGCCAGTAACATCC-3	1964	1362	W3_SEM_Day8	9.77597	0	ExEM_1	ExEM_1
ACAACCATCGCCGAAC-3	18134	5521	W3_SEM_Day8	2.49807	0	ExEM_1	ExEM_1
ACACCAAAGGTAGCAC-3	14040	4674	W3_SEM_Day8	2.849	0	ExEM_1	ExEM_1
ACACTGAAGGGTACGT-3	12058	4452	W3_SEM_Day8	4.82667	0	ExEM_1	ExEM_1
ACAGAAACAATCCAGT-3	6936	3236	W3_SEM_Day8	4.06574	0	ExEM_1	ExEM_1
ACAGAAACATGCACTA-3	8427	3510	W3_SEM_Day8	1.55453	0	ExEM_1	ExEM_1
ACAGCCGAGCCGTTAT-3	6655	2926	W3_SEM_Day8	2.10368	0	ExEM_1	ExEM_1
ACATCCCCACCAGACC-3	3815	2020	W3_SEM_Day8	10.9567	0	ExEM_1	ExEM_1
ACATTTCCATAGATGA-3	4280	2668	W3_SEM_Day8	0.46729	0	ExEM_1	ExEM_1
ACATTTCGTCGGTGTC-3	5603	2347	W3_SEM_Day8	5.15795	0	ExEM_1	ExEM_1
ACATTTCTCACGGACC-3	5384	2650	W3_SEM_Day8	4.82912	0	ExEM_1	ExEM_1
ACCACAAAGCCACCGT-3	4223	2187	W3_SEM_Day8	3.93085	0	ExEM_1	ExEM_1
ACCACAACATTGAGCT-3	16463	5483	W3_SEM_Day8	2.87311	0	ExEM_1	ExEM_1
ACCATTTTCCCTCGTA-3	7076	3042	W3_SEM_Day8	2.45902	0	ExEM_1	ExEM_1
ACCCAAAAGACTTGTC-3	5053	2379	W3_SEM_Day8	2.73105	0	ExEM_1	ExEM_1
ACCCTCAAGTCATTGC-3	6530	3056	W3_SEM_Day8	4.80858	0	ExEM_1	ExEM_1
ACCCTCATCCGCACGA-3	4947	2504	W3_SEM_Day8	4.00243	0	ExEM_1	ExEM_1
ACCTACCTCCTGCTAC-3	11558	4542	W3_SEM_Day8	2.84651	0	ExEM_1	ExEM_1
ACCTGAAGTACTGACT-3	3727	2113	W3_SEM_Day8	2.30749	0	ExEM_1	ExEM_1
ACCTGTCCACTATGTG-3	10486	4086	W3_SEM_Day8	2.28877	0	ExEM_1	ExEM_1
ACGATCACAGGCTTGC-3	5601	2346	W3_SEM_Day8	5.17765	0	ExEM_1	ExEM_1
ACGATGTCAAACTGCT-3	11894	3922	W3_SEM_Day8	4.91845	0	ExEM_1	ExEM_1
ACGCACGCATAACAGA-3	10485	3940	W3_SEM_Day8	4.48259	0	ExEM_1	ExEM_1
ACGCACGGTACGCTAT-3	15054	5140	W3_SEM_Day8	2.34489	0	ExEM_1	ExEM_1
ACGGTCGCATGTGGCC-3	27360	6391	W3_SEM_Day8	4.2617	0	ExEM_1	ExEM_1
ACGTAACGTAACGGTG-3	18749	5480	W3_SEM_Day8	4.91226	0	ExEM_1	ExEM_1
ACGTACAGTGTCTCCT-3	20688	5849	W3_SEM_Day8	5.42343	0	ExEM_1	ExEM_1
ACGTAGTAGTATGCAA-3	10119	3734	W3_SEM_Day8	4.21978	0	ExEM_1	ExEM_1
ACTATGGTCAGCAGAG-3	3753	2096	W3_SEM_Day8	2.79776	0	ExEM_1	ExEM_1
ACTATGGTCCGCCTAT-3	15433	5215	W3_SEM_Day8	3.28517	0	ExEM_1	ExEM_1
ACTATTCCAGCGGTCT-3	16534	5065	W3_SEM_Day8	3.42325	0	ExEM_1	ExEM_1
ACTCCCAGTTAGAAGT-3	14014	4778	W3_SEM_Day8	3.93892	0	ExEM_1	ExEM_1
ACTCTCGAGTTAGTAG-3	5481	2448	W3_SEM_Day8	5.43696	0	ExEM_1	ExEM_1
ACTCTCGTCATTTGTC-3	13883	5186	W3_SEM_Day8	3.7744	0	ExEM_1	ExEM_1
ACTGATGCAGTTACCA-3	5736	2692	W3_SEM_Day8	1.97001	0	ExEM_1	ExEM_1
ACTGATGCATACCAGT-3	11704	4209	W3_SEM_Day8	4.93848	0	ExEM_1	ExEM_1
ACTGTCCAGTAGCATA-3	3125	1660	W3_SEM_Day8	6.528	0	ExEM_1	ExEM_1
ACTGTCCCAACCGTGC-3	8142	3425	W3_SEM_Day8	6.85335	0	ExEM_1	ExEM_1
ACTGTGAGTTGCCTAA-3	9303	3553	W3_SEM_Day8	4.83715	0	ExEM_1	ExEM_1
ACTTAGGGTGACTAAA-3	8913	3439	W3_SEM_Day8	4.94783	0	ExEM_1	ExEM_1
ACTTATCAGCTGTGCC-3	8859	3203	W3_SEM_Day8	2.55108	0	ExEM_1	ExEM_1
ACTTATCCATCCGAAT-3	22696	6341	W3_SEM_Day8	3.13271	0	ExEM_1	ExEM_1
ACTTCGCAGCGACTTT-3	12326	4537	W3_SEM_Day8	2.85575	0	ExEM_1	ExEM_1
ACTTCGCAGTGACCTT-3	7346	3063	W3_SEM_Day8	4.43779	0	ExEM_1	ExEM_1
ACTTCGCCAATGGGTG-3	24456	6407	W3_SEM_Day8	2.78868	0	ExEM_1	ExEM_1
ACTTTCAGTAGCTTTG-3	7367	3126	W3_SEM_Day8	5.26673	0	ExEM_1	ExEM_1
ACTTTCAGTCTAACGT-3	3248	1785	W3_SEM_Day8	4.52586	0	ExEM_1	ExEM_1
AGAAATGCACCTGAAT-3	9276	3534	W3_SEM_Day8	4.60328	0	ExEM_1	ExEM_1
AGAAATGGTCCAGGTC-3	10656	4052	W3_SEM_Day8	3.247	0	ExEM_1	ExEM_1
AGAAATGTCTACGCAA-3	5226	2581	W3_SEM_Day8	5.3961	0	ExEM_1	ExEM_1
AGAACAAAGTGCACAG-3	7613	3444	W3_SEM_Day8	3.70419	0	ExEM_1	ExEM_1
AGAACAAGTGGCACTC-3	4514	2287	W3_SEM_Day8	4.49712	0	ExEM_1	ExEM_1
AGAACCTCAACGATTC-3	5145	2614	W3_SEM_Day8	3.77065	0	ExEM_1	ExEM_1
AGACAGGTCATGAGAA-3	3485	1793	W3_SEM_Day8	5.50933	0	ExEM_1	ExEM_1
AGACCATTCCTCATAT-3	8015	3328	W3_SEM_Day8	2.94448	0	ExEM_1	ExEM_1
AGACCCGCAGCTCATA-3	7793	3270	W3_SEM_Day8	3.10535	0	ExEM_1	ExEM_1
AGAGAGCAGGTTCTTG-3	6503	2909	W3_SEM_Day8	5.15147	0	ExEM_1	ExEM_1
AGAGCCCAGCGCTGCT-3	9423	3589	W3_SEM_Day8	5.83678	0	ExEM_1	ExEM_1
AGATAGAAGAAACTAC-3	9474	3676	W3_SEM_Day8	3.16656	0	ExEM_1	ExEM_1
AGATAGAGTTCTCTAT-3	5008	2711	W3_SEM_Day8	4.09345	0	ExEM_1	ExEM_1
AGATCCACAACACACT-3	14704	4877	W3_SEM_Day8	3.06039	0	ExEM_1	ExEM_1
AGATGAAGTATTTCCT-3	10072	3928	W3_SEM_Day8	2.17434	0	ExEM_1	ExEM_1
AGATGAATCGGCATCG-3	8976	3528	W3_SEM_Day8	4.89082	0	ExEM_1	ExEM_1
AGATGCTGTTAACAGA-3	13985	4849	W3_SEM_Day8	3.92563	0	ExEM_1	ExEM_1
AGCATCATCATTGTGG-3	10948	3817	W3_SEM_Day8	4.92327	0	ExEM_1	ExEM_1
AGCCACGGTCTGCAAT-3	43684	7977	W3_SEM_Day8	3.29869	0	ExEM_1	ExEM_1
AGCCAGCCATGGAATA-3	5819	2504	W3_SEM_Day8	4.2619	0	ExEM_1	ExEM_1
AGCCAGCGTCGACTTA-3	15425	4957	W3_SEM_Day8	5.24473	0	ExEM_1	ExEM_1
AGCCAGCTCCGCGGAT-3	2414	1578	W3_SEM_Day8	5.75808	0	ExEM_1	ExEM_1
AGCGCCAAGGTCATTC-3	5911	2565	W3_SEM_Day8	3.33277	0	ExEM_1	ExEM_1
AGCGCCACACTATCGA-3	28516	6521	W3_SEM_Day8	3.98373	0	ExEM_1	ExEM_1
AGCGCTGAGCTTGTGT-3	2675	1452	W3_SEM_Day8	4.4486	0	ExEM_1	ExEM_1
AGCGCTGGTGGCTAGA-3	4496	2025	W3_SEM_Day8	1.93505	0	ExEM_1	ExEM_1
AGCGTATCACTACACA-3	3094	1952	W3_SEM_Day8	6.69037	0	ExEM_1	ExEM_1
AGCGTATGTCTTAGTG-3	3876	1829	W3_SEM_Day8	2.78638	0	ExEM_1	ExEM_1
AGCTCAACAGTGCCTG-3	26084	6631	W3_SEM_Day8	3.8261	0	ExEM_1	ExEM_1
AGCTTCCGTCGGTAAG-3	9513	4007	W3_SEM_Day8	4.17324	0	ExEM_1	ExEM_1
AGGAATAAGCATTTGC-3	3659	2147	W3_SEM_Day8	2.59634	0	ExEM_1	ExEM_1
AGGACGAAGTCTCTGA-3	9972	3794	W3_SEM_Day8	3.98115	0	ExEM_1	ExEM_1
AGGACGATCCGGCAAC-3	13798	4775	W3_SEM_Day8	4.42818	0	ExEM_1	ExEM_1
AGGACTTGTGTCTCCT-3	16380	5006	W3_SEM_Day8	4.58486	0	ExEM_1	ExEM_1
AGGAGGTTCTGGGCAC-3	13457	4746	W3_SEM_Day8	5.8111	0	ExEM_1	ExEM_1
AGGATAAAGTGCAGGT-3	1947	1194	W3_SEM_Day8	13.0971	0	ExEM_1	ExEM_1
AGGATCTAGAAGTGTT-3	5336	2272	W3_SEM_Day8	5.8096	0	ExEM_1	ExEM_1
AGGATCTTCAAAGGAT-3	12711	4326	W3_SEM_Day8	4.09094	0	ExEM_1	ExEM_1
AGGCATTCAGCGGTCT-3	6001	2719	W3_SEM_Day8	5.04916	0	ExEM_1	ExEM_1
AGGCCACAGATGGTAT-3	7081	3250	W3_SEM_Day8	5.18288	0	ExEM_1	ExEM_1
AGGCTGCCATCTCAAG-3	9806	3814	W3_SEM_Day8	2.55966	0	ExEM_1	ExEM_1
AGGGCTCCAGGGTCTC-3	2487	1553	W3_SEM_Day8	1.04544	0	ExEM_1	ExEM_1
AGGTAGGCAGACGCTC-3	5840	2452	W3_SEM_Day8	4.2637	0	ExEM_1	ExEM_1
AGGTCATAGAGGCCAT-3	9934	4068	W3_SEM_Day8	4.05677	0	ExEM_1	ExEM_1
AGGTCTAGTAAGCAAT-3	7629	2980	W3_SEM_Day8	4.67951	0	ExEM_1	ExEM_1
AGGTCTATCGGAGATG-3	6107	2678	W3_SEM_Day8	3.58605	0	ExEM_1	ExEM_1
AGGTGTTCAGATTCGT-3	22171	6023	W3_SEM_Day8	4.69532	0	ExEM_1	ExEM_1
AGGTGTTCATGACTAC-3	6966	3305	W3_SEM_Day8	3.11513	0	ExEM_1	ExEM_1
AGGTGTTGTGATGGCA-3	4685	2325	W3_SEM_Day8	5.0587	0	ExEM_1	ExEM_1
AGGTTACTCGATCCCT-3	4769	2385	W3_SEM_Day8	4.00503	0	ExEM_1	ExEM_1
AGGTTACTCGGCATCG-3	9066	3750	W3_SEM_Day8	6.29826	0	ExEM_1	ExEM_1
AGTAACCAGCTAGCCC-3	19312	5634	W3_SEM_Day8	3.41239	0	ExEM_1	ExEM_1
AGTAACCAGTAGGAAG-3	4804	2380	W3_SEM_Day8	6.43214	0	ExEM_1	ExEM_1
AGTAACCCATGTTACG-3	9193	3719	W3_SEM_Day8	5.04732	0	ExEM_1	ExEM_1
AGTACTGGTGGTAATA-3	5316	2341	W3_SEM_Day8	4.00677	0	ExEM_1	ExEM_1
AGTAGCTGTAGTGTGG-3	3473	1667	W3_SEM_Day8	5.29801	0	ExEM_1	ExEM_1
AGTAGCTTCACTTGTT-3	5635	2771	W3_SEM_Day8	3.86868	0	ExEM_1	ExEM_1
AGTAGTCGTCGGTAAG-3	5451	2660	W3_SEM_Day8	4.2561	0	ExEM_1	ExEM_1
AGTAGTCTCTCGCCTA-3	10142	4181	W3_SEM_Day8	5.25537	0	ExEM_1	ExEM_1
AGTAGTCTCTTCTAAC-3	11764	4406	W3_SEM_Day8	3.11969	0	ExEM_1	ExEM_1
AGTCACATCGACATAC-3	4962	2405	W3_SEM_Day8	4.25232	0	ExEM_1	ExEM_1
AGTCATGTCCTATTTG-3	29656	7170	W3_SEM_Day8	2.88306	0	ExEM_1	ExEM_1
AGTCTCCGTAGTCGGA-3	5993	2507	W3_SEM_Day8	2.81996	0	ExEM_1	ExEM_1
AGTGACTCAATTGAGA-3	21222	6294	W3_SEM_Day8	3.61417	0	ExEM_1	ExEM_1
AGTGCCGTCGTTCTCG-3	22326	5629	W3_SEM_Day8	5.00314	0	ExEM_1	ExEM_1
AGTGTTGTCGCTGTCT-3	3790	2049	W3_SEM_Day8	4.53826	0	ExEM_1	ExEM_1
AGTTAGCCAGGAATAT-3	3871	2088	W3_SEM_Day8	4.62413	0	ExEM_1	ExEM_1
AGTTCCCCAATGGCAG-3	15586	5167	W3_SEM_Day8	4.34364	0	ExEM_1	ExEM_1
AGTTCGATCTGGGCGT-3	4748	2250	W3_SEM_Day8	5.74979	0	ExEM_1	ExEM_1
ATACCGAAGTTTGCTG-3	5357	2554	W3_SEM_Day8	6.10416	0	ExEM_1	ExEM_1
ATACCGACAAAGGGTC-3	23215	6192	W3_SEM_Day8	2.99806	0	ExEM_1	ExEM_1
ATACCGATCCATCAGA-3	16562	5112	W3_SEM_Day8	3.16991	0	ExEM_1	ExEM_1
ATACCTTAGTTGTAAG-3	16156	5109	W3_SEM_Day8	4.7227	0	ExEM_1	ExEM_1
ATAGACCGTCTGGTTA-3	11617	4240	W3_SEM_Day8	3.82199	0	ExEM_1	ExEM_1
ATAGACCTCTCCCTAG-3	7238	3060	W3_SEM_Day8	3.81321	0	ExEM_1	ExEM_1
ATAGGCTAGGAACTCG-3	5461	2418	W3_SEM_Day8	6.64713	0	ExEM_1	ExEM_1
ATAGGCTGTGCCGGTT-3	8037	3193	W3_SEM_Day8	4.00647	0	ExEM_1	ExEM_1
ATAGGCTTCCACGAAT-3	9426	3590	W3_SEM_Day8	3.82983	0	ExEM_1	ExEM_1
ATCACAGCAGGTTTAC-3	7232	3123	W3_SEM_Day8	3.47069	0	ExEM_1	ExEM_1
ATCCACCCATATGGCT-3	13568	4603	W3_SEM_Day8	2.42482	0	ExEM_1	ExEM_1
ATCCATTAGGATACGC-3	3324	1739	W3_SEM_Day8	5.11432	0	ExEM_1	ExEM_1
ATCCATTAGGTTGAGC-3	2800	1326	W3_SEM_Day8	5.03571	0	ExEM_1	ExEM_1
ATCCATTAGTTATGGA-3	3297	1683	W3_SEM_Day8	5.24719	0	ExEM_1	ExEM_1
ATCCGTCCATTACGGT-3	16749	4713	W3_SEM_Day8	2.28073	0	ExEM_1	ExEM_1
ATCCTATAGTGGTTCT-3	9450	3808	W3_SEM_Day8	4.32804	0	ExEM_1	ExEM_1
ATCCTATCACTCAGAT-3	5931	2889	W3_SEM_Day8	3.86107	0	ExEM_1	ExEM_1
ATCGGATAGCCTTGAT-3	10462	3653	W3_SEM_Day8	6.41369	0	ExEM_1	ExEM_1
ATCGGCGTCGCAGTTA-3	25864	6390	W3_SEM_Day8	4.77884	0	ExEM_1	ExEM_1
ATCGTAGAGTCAATCC-3	10757	4227	W3_SEM_Day8	4.25769	0	ExEM_1	ExEM_1
ATCGTCCCACAATTCG-3	10016	3830	W3_SEM_Day8	4.90216	0	ExEM_1	ExEM_1
ATCGTCCTCGGAGTAG-3	5568	2708	W3_SEM_Day8	3.77155	0	ExEM_1	ExEM_1
ATCGTGAGTAGTCCTA-3	9978	3729	W3_SEM_Day8	3.26719	0	ExEM_1	ExEM_1
ATCTTCACATGGGAAC-3	11738	4385	W3_SEM_Day8	4.81343	0	ExEM_1	ExEM_1
ATGAGGGGTTAATGAG-3	13565	4247	W3_SEM_Day8	5.41098	0	ExEM_1	ExEM_1
ATGCATGTCTCTGCTG-3	5245	2345	W3_SEM_Day8	1.94471	0	ExEM_1	ExEM_1
ATGGATCAGCGCAATG-3	5092	2198	W3_SEM_Day8	5.77376	0	ExEM_1	ExEM_1
ATGGATCCATCCTTGC-3	7543	3135	W3_SEM_Day8	4.36166	0	ExEM_1	ExEM_1
ATGGATCGTTCGTAAC-3	4882	2004	W3_SEM_Day8	6.34986	0	ExEM_1	ExEM_1
ATGGGAGCAAGGCAAC-3	5674	2573	W3_SEM_Day8	2.9785	0	ExEM_1	ExEM_1
ATGGGTTCATCGTGCG-3	7630	3188	W3_SEM_Day8	4.87549	0	ExEM_1	ExEM_1
ATGGGTTTCCATTGCC-3	6074	2771	W3_SEM_Day8	5.2025	0	ExEM_1	ExEM_1
ATGGGTTTCCTCTAAT-3	17079	5847	W3_SEM_Day8	3.09737	0	ExEM_1	ExEM_1
ATGGGTTTCGTGGGAA-3	1742	1117	W3_SEM_Day8	14.0643	0	ExEM_1	ExEM_1
ATGTCTTAGCATTTCG-3	7007	3227	W3_SEM_Day8	3.73912	0	ExEM_1	ExEM_1
ATGTCTTCATCGGAAG-3	1876	1095	W3_SEM_Day8	9.16844	0	ExEM_1	ExEM_1
ATTCACTAGCACGTCC-3	7067	3219	W3_SEM_Day8	4.64129	0	ExEM_1	ExEM_1
ATTCACTAGCACTGGA-3	15821	5384	W3_SEM_Day8	4.07054	0	ExEM_1	ExEM_1
ATTCACTCAGGCGAAT-3	6634	2832	W3_SEM_Day8	8.03437	0	ExEM_1	ExEM_1
ATTCAGGAGACGCCCT-3	12190	4454	W3_SEM_Day8	4.82363	0	ExEM_1	ExEM_1
ATTCAGGCAGTGGCTC-3	22302	6338	W3_SEM_Day8	2.9235	0	ExEM_1	ExEM_1
ATTCAGGTCGTAATGC-3	14675	5100	W3_SEM_Day8	4.5247	0	ExEM_1	ExEM_1
ATTCATCAGGTGCCAA-3	5290	2533	W3_SEM_Day8	3.1569	0	ExEM_1	ExEM_1
ATTCATCAGTTTGGCT-3	5426	2659	W3_SEM_Day8	2.06414	0	ExEM_1	ExEM_1
ATTCCATGTCCAGCGT-3	7575	3097	W3_SEM_Day8	3.60396	0	ExEM_1	ExEM_1
ATTCCATTCCGATAAC-3	9110	3896	W3_SEM_Day8	2.37102	0	ExEM_1	ExEM_1
ATTCCCGGTCCATACA-3	12066	4450	W3_SEM_Day8	4.95607	0	ExEM_1	ExEM_1
ATTCCCGTCGACGACC-3	3794	1999	W3_SEM_Day8	4.05904	0	ExEM_1	ExEM_1
ATTCCTACACGGATCC-3	4668	2508	W3_SEM_Day8	6.55527	0	ExEM_1	ExEM_1
ATTCTACAGCCAAGTG-3	6290	2726	W3_SEM_Day8	6.3911	0	ExEM_1	ExEM_1
ATTGGGTCACAGTCAT-3	7862	3318	W3_SEM_Day8	4.21012	0	ExEM_1	ExEM_1
ATTGGGTCAGCCGTCA-3	6047	2663	W3_SEM_Day8	5.44071	0	ExEM_1	ExEM_1
ATTGTTCTCATTGGTG-3	9600	3875	W3_SEM_Day8	4.01042	0	ExEM_1	ExEM_1
ATTTACCAGGCACCAA-3	8463	3556	W3_SEM_Day8	3.98204	0	ExEM_1	ExEM_1
ATTTCACCACGGTGAA-3	5809	2623	W3_SEM_Day8	5.02668	0	ExEM_1	ExEM_1
ATTTCTGAGAGAACCC-3	6263	2792	W3_SEM_Day8	3.86396	0	ExEM_1	ExEM_1
CAACAGTGTTCCTACC-3	4897	2529	W3_SEM_Day8	2.961	0	ExEM_1	ExEM_1
CAACCTCCACTGCATA-3	5891	2235	W3_SEM_Day8	0.543201	0	ExEM_1	ExEM_1
CAACCTCGTACAGTCT-3	11193	4083	W3_SEM_Day8	4.78871	0	ExEM_1	ExEM_1
CAAGACTAGTATGGCG-3	10575	3797	W3_SEM_Day8	4.13239	0	ExEM_1	ExEM_1
CAAGCTACACGGTGCT-3	12884	4704	W3_SEM_Day8	4.35424	0	ExEM_1	ExEM_1
CAAGCTAGTAGATCGG-3	9832	3811	W3_SEM_Day8	3.78356	0	ExEM_1	ExEM_1
CAATCGAGTAGCGCTC-3	9359	3975	W3_SEM_Day8	2.54301	0	ExEM_1	ExEM_1
CAATCGATCAGTCATG-3	3485	2015	W3_SEM_Day8	12.1951	0	ExEM_1	ExEM_1
CAATGACCAGCAGATG-3	18405	5809	W3_SEM_Day8	2.71122	0	ExEM_1	ExEM_1
CAATTTCCACCGTCTT-3	36048	7653	W3_SEM_Day8	2.19707	0	ExEM_1	ExEM_1
CAATTTCTCAGTCAGT-3	9173	3738	W3_SEM_Day8	4.00087	0	ExEM_1	ExEM_1
CACAACAGTCGTGATT-3	4225	1975	W3_SEM_Day8	6.22485	0	ExEM_1	ExEM_1
CACAGATCACACGTGC-3	10760	3897	W3_SEM_Day8	5.36245	0	ExEM_1	ExEM_1
CACATGAGTCTGCAAT-3	14459	4745	W3_SEM_Day8	3.74161	0	ExEM_1	ExEM_1
CACCAAAAGTTACGTC-3	6502	2999	W3_SEM_Day8	3.75269	0	ExEM_1	ExEM_1
CACCAAACACGCACCA-3	9640	3698	W3_SEM_Day8	3.79668	0	ExEM_1	ExEM_1
CACCGTTAGTTACGAA-3	5045	2317	W3_SEM_Day8	2.69574	0	ExEM_1	ExEM_1
CACCGTTCACAGTCCG-3	5859	2700	W3_SEM_Day8	4.43762	0	ExEM_1	ExEM_1
CACGAATGTATCCCTC-3	7160	3080	W3_SEM_Day8	3.68715	0	ExEM_1	ExEM_1
CACGAATGTGGCACTC-3	6378	2970	W3_SEM_Day8	2.93195	0	ExEM_1	ExEM_1
CACGAATTCATCACTT-3	12958	4462	W3_SEM_Day8	3.88177	0	ExEM_1	ExEM_1
CACTAAGAGGGCAGGA-3	14514	5211	W3_SEM_Day8	5.10542	0	ExEM_1	ExEM_1
CACTAAGAGGTCATAA-3	5891	2478	W3_SEM_Day8	5.46597	0	ExEM_1	ExEM_1
CACTGGGCAACGACAG-3	7502	2844	W3_SEM_Day8	4.99867	0	ExEM_1	ExEM_1
CACTGTCAGCACCGTC-3	4169	2084	W3_SEM_Day8	3.04629	0	ExEM_1	ExEM_1
CACTGTCTCTGAGATC-3	8582	3547	W3_SEM_Day8	3.88021	0	ExEM_1	ExEM_1
CAGAGCCGTGGTAATA-3	7765	3326	W3_SEM_Day8	3.55441	0	ExEM_1	ExEM_1
CAGATTGGTTAGGCCC-3	7278	3229	W3_SEM_Day8	3.79225	0	ExEM_1	ExEM_1
CAGATTGTCTCCTGTG-3	4685	2364	W3_SEM_Day8	4.2476	0	ExEM_1	ExEM_1
CAGATTGTCTGCACCT-3	23618	6165	W3_SEM_Day8	3.95884	0	ExEM_1	ExEM_1
CAGCAATGTCGACTGC-3	7166	3215	W3_SEM_Day8	2.81887	0	ExEM_1	ExEM_1
CAGCACGCAGTCTACA-3	10272	3814	W3_SEM_Day8	6.88279	0	ExEM_1	ExEM_1
CAGCCAGGTCAGTTTG-3	26223	6404	W3_SEM_Day8	2.28044	0	ExEM_1	ExEM_1
CAGCCAGTCGTCAGAT-3	3519	1897	W3_SEM_Day8	4.17732	0	ExEM_1	ExEM_1
CAGCGTGTCGTCGGGT-3	4138	1724	W3_SEM_Day8	4.54326	0	ExEM_1	ExEM_1
CAGCGTGTCTTCTTCC-3	5689	2616	W3_SEM_Day8	7.32993	0	ExEM_1	ExEM_1
CAGGCCATCACCATAG-3	27464	6791	W3_SEM_Day8	2.38858	0	ExEM_1	ExEM_1
CAGGGCTGTATCATGC-3	7405	2956	W3_SEM_Day8	4.9156	0	ExEM_1	ExEM_1
CAGGGCTTCTCATGCC-3	13142	4931	W3_SEM_Day8	3.29478	0	ExEM_1	ExEM_1
CAGTGCGTCCAACCGG-3	5406	2285	W3_SEM_Day8	5.27192	0	ExEM_1	ExEM_1
CAGTTCCAGTAGCCAG-3	5562	2673	W3_SEM_Day8	4.63862	0	ExEM_1	ExEM_1
CATACAGCAGTTAAAG-3	5088	2476	W3_SEM_Day8	4.34355	0	ExEM_1	ExEM_1
CATACAGGTGTTATCG-3	16913	5329	W3_SEM_Day8	3.50027	0	ExEM_1	ExEM_1
CATACCCGTTGAATCC-3	8183	3440	W3_SEM_Day8	4.74154	0	ExEM_1	ExEM_1
CATACCCTCCAAGCAT-3	8215	3614	W3_SEM_Day8	3.34753	0	ExEM_1	ExEM_1
CATACTTAGAGTTGTA-3	4442	2287	W3_SEM_Day8	4.77262	0	ExEM_1	ExEM_1
CATACTTCATACCACA-3	5874	2963	W3_SEM_Day8	3.86449	0	ExEM_1	ExEM_1
CATACTTTCGACATAC-3	5333	2774	W3_SEM_Day8	4.42528	0	ExEM_1	ExEM_1
CATAGACCATTCGATG-3	43969	7239	W3_SEM_Day8	1.56474	0	ExEM_1	ExEM_1
CATCCACGTGAGTAAT-3	5527	2328	W3_SEM_Day8	5.4279	0	ExEM_1	ExEM_1
CATCCCAAGGTGGGTT-3	5778	2428	W3_SEM_Day8	5.79785	0	ExEM_1	ExEM_1
CATCCCACACACAGAG-3	6712	2570	W3_SEM_Day8	5.40822	0	ExEM_1	ExEM_1
CATCCCATCTGATTCT-3	6260	2918	W3_SEM_Day8	2.30032	0	ExEM_1	ExEM_1
CATCCGTAGTGCTAGG-3	3955	1970	W3_SEM_Day8	2.95828	0	ExEM_1	ExEM_1
CATCGCTCAACATACC-3	12908	4850	W3_SEM_Day8	3.89681	0	ExEM_1	ExEM_1
CATCGGGGTGTCTTGA-3	17658	5646	W3_SEM_Day8	4.16242	0	ExEM_1	ExEM_1
CATCGTCAGGCTCAAG-3	17216	5053	W3_SEM_Day8	3.29926	0	ExEM_1	ExEM_1
CATCGTCCAATGCAGG-3	10612	4211	W3_SEM_Day8	3.65624	0	ExEM_1	ExEM_1
CATGAGTCACCACATA-3	10902	4157	W3_SEM_Day8	5.39351	0	ExEM_1	ExEM_1
CATGAGTCATTGACCA-3	3223	1990	W3_SEM_Day8	9.37015	0	ExEM_1	ExEM_1
CATGCAAAGGTCACCC-3	8546	3467	W3_SEM_Day8	2.35198	0	ExEM_1	ExEM_1
CATGCAAGTGCCCAGT-3	11309	4029	W3_SEM_Day8	7.89637	0	ExEM_1	ExEM_1
CATGCCTCACGAGAAC-3	6075	2696	W3_SEM_Day8	4.79012	0	ExEM_1	ExEM_1
CATGCCTCATCCCGTT-3	19321	5603	W3_SEM_Day8	3.75757	0	ExEM_1	ExEM_1
CATGCCTGTCACGCTG-3	10551	4066	W3_SEM_Day8	4.88105	0	ExEM_1	ExEM_1
CATGCCTTCCGACATA-3	4295	1976	W3_SEM_Day8	8.45169	0	ExEM_1	ExEM_1
CATGCGGAGCCACTCG-3	9158	3515	W3_SEM_Day8	3.11203	0	ExEM_1	ExEM_1
CATGGTAGTCGCTTAA-3	17118	5692	W3_SEM_Day8	2.83327	0	ExEM_1	ExEM_1
CATTCCGGTTCAAGGG-3	10283	4266	W3_SEM_Day8	3.88019	0	ExEM_1	ExEM_1
CATTCCGTCAAATGAG-3	3387	1845	W3_SEM_Day8	4.48775	0	ExEM_1	ExEM_1
CATTCTATCATAGGCT-3	23781	5772	W3_SEM_Day8	3.78033	0	ExEM_1	ExEM_1
CATTGCCAGTCCCAAT-3	39263	7272	W3_SEM_Day8	2.67173	0	ExEM_1	ExEM_1
CATTTCAGTATCGCGC-3	10110	4285	W3_SEM_Day8	4.10485	0	ExEM_1	ExEM_1
CATTTCAGTGGATCAG-3	13442	4374	W3_SEM_Day8	2.69305	0	ExEM_1	ExEM_1
CCAAGCGAGGCGAACT-3	8341	3581	W3_SEM_Day8	3.74056	0	ExEM_1	ExEM_1
CCAAGCGGTCTCGCGA-3	21736	6383	W3_SEM_Day8	2.90762	0	ExEM_1	ExEM_1
CCAATGAGTAAGGAGA-3	3834	1936	W3_SEM_Day8	6.62493	0	ExEM_1	ExEM_1
CCAATGATCCGTAGGC-3	13745	4604	W3_SEM_Day8	3.4849	0	ExEM_1	ExEM_1
CCACAAATCCTAAACG-3	17758	5510	W3_SEM_Day8	4.02635	0	ExEM_1	ExEM_1
CCACACTAGTAGCATA-3	4134	2241	W3_SEM_Day8	6.41026	0	ExEM_1	ExEM_1
CCACACTCATTGCAAC-3	29198	7093	W3_SEM_Day8	3.0824	0	ExEM_1	ExEM_1
CCACCATTCCGTAGGC-3	10358	3957	W3_SEM_Day8	2.42325	0	ExEM_1	ExEM_1
CCACGAGTCTTCTAAC-3	8303	3480	W3_SEM_Day8	6.14236	0	ExEM_1	ExEM_1
CCACGTTTCTAGAACC-3	16038	5592	W3_SEM_Day8	3.62265	0	ExEM_1	ExEM_1
CCATAAGGTAGGCTGA-3	4644	1745	W3_SEM_Day8	3.68217	0	ExEM_1	ExEM_1
CCCAACTCAAGCGATG-3	9054	3591	W3_SEM_Day8	8.59289	0	ExEM_1	ExEM_1
CCCATTGCAGGACGAT-3	21771	6023	W3_SEM_Day8	3.76648	0	ExEM_1	ExEM_1
CCCGAAGGTTTCGACA-3	12764	4452	W3_SEM_Day8	4.48135	0	ExEM_1	ExEM_1
CCCGGAAAGGCATCGA-3	5819	2565	W3_SEM_Day8	3.83227	0	ExEM_1	ExEM_1
CCCTCAACAATTGAGA-3	3406	1819	W3_SEM_Day8	3.69935	0	ExEM_1	ExEM_1
CCCTCTCTCGTGGGAA-3	18337	5687	W3_SEM_Day8	6.1624	0	ExEM_1	ExEM_1
CCCTGATCAGACCAGA-3	12562	4709	W3_SEM_Day8	2.25283	0	ExEM_1	ExEM_1
CCCTGATTCGTAACAC-3	3510	2048	W3_SEM_Day8	6.32479	0	ExEM_1	ExEM_1
CCCTTAGGTAGGAAAG-3	7192	3203	W3_SEM_Day8	3.62903	0	ExEM_1	ExEM_1
CCCTTAGTCCCAAGTA-3	7026	3177	W3_SEM_Day8	3.8571	0	ExEM_1	ExEM_1
CCGCAAGGTCTCAAGT-3	13927	4366	W3_SEM_Day8	3.59733	0	ExEM_1	ExEM_1
CCGGACAAGCGAGTAC-3	30000	6617	W3_SEM_Day8	3.29333	0	ExEM_1	ExEM_1
CCGGTAGCATGCAGCC-3	9188	3567	W3_SEM_Day8	5.03918	0	ExEM_1	ExEM_1
CCGGTAGGTCTACATG-3	18396	5970	W3_SEM_Day8	3.39748	0	ExEM_1	ExEM_1
CCGTGAGCAATGAACA-3	4683	2311	W3_SEM_Day8	4.95409	0	ExEM_1	ExEM_1
CCGTGAGCATCGGTTA-3	9240	3714	W3_SEM_Day8	5.37879	0	ExEM_1	ExEM_1
CCGTGAGTCCGTAGGC-3	5565	2726	W3_SEM_Day8	4.40252	0	ExEM_1	ExEM_1
CCGTTCAAGCTCATAC-3	22722	6415	W3_SEM_Day8	4.05774	0	ExEM_1	ExEM_1
CCGTTCAGTAATGCTC-3	32449	6122	W3_SEM_Day8	1.97541	0	ExEM_1	ExEM_1
CCGTTCAGTATTTCGG-3	23678	5977	W3_SEM_Day8	2.7874	0	ExEM_1	ExEM_1
CCTAAGAAGAATCGTA-3	21621	5679	W3_SEM_Day8	2.83521	0	ExEM_1	ExEM_1
CCTACGTTCCGCACGA-3	12887	4683	W3_SEM_Day8	4.13595	0	ExEM_1	ExEM_1
CCTCAACGTACAGAAT-3	7706	3266	W3_SEM_Day8	2.3618	0	ExEM_1	ExEM_1
CCTCAACTCGTGGACC-3	6661	3033	W3_SEM_Day8	3.7682	0	ExEM_1	ExEM_1
CCTCACAGTTGATCGT-3	5868	2494	W3_SEM_Day8	5.01022	0	ExEM_1	ExEM_1
CCTCATGGTAGCTGTT-3	5659	2665	W3_SEM_Day8	3.37515	0	ExEM_1	ExEM_1
CCTCATGTCGTTGTAG-3	5128	2359	W3_SEM_Day8	3.95866	0	ExEM_1	ExEM_1
CCTCCTCCAAAGTATG-3	7194	2981	W3_SEM_Day8	2.72449	0	ExEM_1	ExEM_1
CCTCTCCCAATTTCCT-3	7252	3378	W3_SEM_Day8	2.68891	0	ExEM_1	ExEM_1
CCTGCATAGGGACACT-3	4080	2214	W3_SEM_Day8	6.91176	0	ExEM_1	ExEM_1
CCTGTTGGTGCCCGTA-3	7513	3315	W3_SEM_Day8	4.00639	0	ExEM_1	ExEM_1
CCTTCAGCATAGTCAC-3	5108	2329	W3_SEM_Day8	3.77839	0	ExEM_1	ExEM_1
CCTTCAGTCGAGCACC-3	13345	4582	W3_SEM_Day8	4.16635	0	ExEM_1	ExEM_1
CGAATTGCAAGTGACG-3	36412	6502	W3_SEM_Day8	4.22663	0	ExEM_1	ExEM_1
CGAATTGTCGATTGGT-3	3772	2151	W3_SEM_Day8	3.18134	0	ExEM_1	ExEM_1
CGACAGCAGGACAGCT-3	15889	4949	W3_SEM_Day8	3.33564	0	ExEM_1	ExEM_1
CGACAGCTCGAACCTA-3	4354	2131	W3_SEM_Day8	4.45567	0	ExEM_1	ExEM_1
CGAGAAGTCTGCGTCT-3	3723	1677	W3_SEM_Day8	3.35751	0	ExEM_1	ExEM_1
CGAGGCTTCAACCCGG-3	14727	4689	W3_SEM_Day8	3.84328	0	ExEM_1	ExEM_1
CGAGGCTTCCCAACTC-3	24921	6965	W3_SEM_Day8	3.25428	0	ExEM_1	ExEM_1
CGAGTTAGTCGTCTCT-3	4477	2328	W3_SEM_Day8	5.49475	0	ExEM_1	ExEM_1
CGAGTTATCTCTGACC-3	4832	2295	W3_SEM_Day8	5.77401	0	ExEM_1	ExEM_1
CGATCGGCAAGACCGA-3	3987	1944	W3_SEM_Day8	4.31402	0	ExEM_1	ExEM_1
CGATCGGCACAGTGAG-3	4871	2368	W3_SEM_Day8	4.72182	0	ExEM_1	ExEM_1
CGATCGGGTAGCGTAG-3	4888	2211	W3_SEM_Day8	5.78969	0	ExEM_1	ExEM_1
CGATGCGCAGTCTTCC-3	22167	5822	W3_SEM_Day8	3.31574	0	ExEM_1	ExEM_1
CGATGGCAGTTGCCTA-3	18951	5652	W3_SEM_Day8	4.27946	0	ExEM_1	ExEM_1
CGATGGCCAGGTCCCA-3	8475	3537	W3_SEM_Day8	4.33038	0	ExEM_1	ExEM_1
CGCCAGATCCACCTGT-3	16337	4667	W3_SEM_Day8	2.3811	0	ExEM_1	ExEM_1
CGGAACCCAGTATGAA-3	5397	2263	W3_SEM_Day8	3.77988	0	ExEM_1	ExEM_1
CGGAACCCATCAGTCA-3	6552	2934	W3_SEM_Day8	3.38828	0	ExEM_1	ExEM_1
CGGAACCTCACCCTCA-3	12929	4375	W3_SEM_Day8	6.62851	0	ExEM_1	ExEM_1
CGGAATTGTGCGCTCA-3	14506	5087	W3_SEM_Day8	4.41886	0	ExEM_1	ExEM_1
CGGACACTCACGGGCT-3	11922	4185	W3_SEM_Day8	4.22748	0	ExEM_1	ExEM_1
CGGACACTCATGGATC-3	7004	3046	W3_SEM_Day8	4.18332	0	ExEM_1	ExEM_1
CGGACACTCTATCGTT-3	5378	2368	W3_SEM_Day8	3.43994	0	ExEM_1	ExEM_1
CGGAGAAAGTGGGAAA-3	5259	2273	W3_SEM_Day8	5.60943	0	ExEM_1	ExEM_1
CGGGTGTAGATGCCGA-3	4622	2321	W3_SEM_Day8	3.87278	0	ExEM_1	ExEM_1
CGTAAGTGTCAAAGTA-3	4383	2245	W3_SEM_Day8	5.06502	0	ExEM_1	ExEM_1
CGTAATGCACGCAGTC-3	8520	3380	W3_SEM_Day8	4.16667	0	ExEM_1	ExEM_1
CGTAGTATCTTGATTC-3	4744	2117	W3_SEM_Day8	4.91147	0	ExEM_1	ExEM_1
CGTCAAATCACAATGC-3	9842	3911	W3_SEM_Day8	4.03373	0	ExEM_1	ExEM_1
CGTGCTTAGTGCAGCA-3	23958	5888	W3_SEM_Day8	2.96769	0	ExEM_1	ExEM_1
CGTTAGATCACGAGGA-3	10538	3964	W3_SEM_Day8	3.90017	0	ExEM_1	ExEM_1
CGTTCTGGTTTCACTT-3	7765	3105	W3_SEM_Day8	5.06117	0	ExEM_1	ExEM_1
CTAACCCGTTATCTGG-3	4179	2292	W3_SEM_Day8	4.35511	0	ExEM_1	ExEM_1
CTAACTTAGGGCGAAG-3	3894	2140	W3_SEM_Day8	5.31587	0	ExEM_1	ExEM_1
CTAACTTGTCAAGTTC-3	7158	3128	W3_SEM_Day8	3.96759	0	ExEM_1	ExEM_1
CTAACTTTCACTTCTA-3	3877	2250	W3_SEM_Day8	3.30152	0	ExEM_1	ExEM_1
CTAAGTGCAAGGACAC-3	9531	3678	W3_SEM_Day8	5.74966	0	ExEM_1	ExEM_1
CTACAGAGTAACTTCG-3	28776	7230	W3_SEM_Day8	4.36127	0	ExEM_1	ExEM_1
CTACATTCACTACAGT-3	2668	1639	W3_SEM_Day8	5.62219	0	ExEM_1	ExEM_1
CTACATTTCACCATCC-3	4820	2435	W3_SEM_Day8	3.6722	0	ExEM_1	ExEM_1
CTACCCAAGGTCATAA-3	8950	3694	W3_SEM_Day8	2.56983	0	ExEM_1	ExEM_1
CTACCCACACTTGAGT-3	22841	6225	W3_SEM_Day8	3.18287	0	ExEM_1	ExEM_1
CTACCCAGTAGGACCA-3	12974	4224	W3_SEM_Day8	4.67859	0	ExEM_1	ExEM_1
CTACCTGCAACACAGG-3	6977	3181	W3_SEM_Day8	4.11352	0	ExEM_1	ExEM_1
CTACGGGCAATCCTTT-3	9135	3730	W3_SEM_Day8	4.22551	0	ExEM_1	ExEM_1
CTACGGGCAATTGGTC-3	11567	4076	W3_SEM_Day8	3.10366	0	ExEM_1	ExEM_1
CTACGGGGTAGATGTA-3	8084	3056	W3_SEM_Day8	6.46957	0	ExEM_1	ExEM_1
CTACGGGGTATCGGTT-3	5038	2445	W3_SEM_Day8	5.8158	0	ExEM_1	ExEM_1
CTACTATGTTGGAGAC-3	5840	2581	W3_SEM_Day8	4.19521	0	ExEM_1	ExEM_1
CTAGACATCCGCTTAC-3	9317	3738	W3_SEM_Day8	3.76731	0	ExEM_1	ExEM_1
CTAGGTATCGAACTCA-3	5284	2588	W3_SEM_Day8	2.76306	0	ExEM_1	ExEM_1
CTATAGGCAGTTTCAG-3	6259	2794	W3_SEM_Day8	2.95574	0	ExEM_1	ExEM_1
CTATAGGTCCCTCTAG-3	17618	5712	W3_SEM_Day8	6.03928	0	ExEM_1	ExEM_1
CTATCCGCAGTTAGGG-3	20118	5844	W3_SEM_Day8	3.37509	0	ExEM_1	ExEM_1
CTATCTATCAGATGCT-3	2149	1265	W3_SEM_Day8	2.83853	0	ExEM_1	ExEM_1
CTCAACCCAAATCAAG-3	4767	2674	W3_SEM_Day8	2.91588	0	ExEM_1	ExEM_1
CTCAACCTCAATCCAG-3	8752	3495	W3_SEM_Day8	3.17642	0	ExEM_1	ExEM_1
CTCAACCTCCATAAGC-3	25308	6612	W3_SEM_Day8	3.08598	0	ExEM_1	ExEM_1
CTCAAGATCCGATAAC-3	15296	5017	W3_SEM_Day8	4.64827	0	ExEM_1	ExEM_1
CTCAAGATCTTGGTCC-3	6325	2607	W3_SEM_Day8	4.20553	0	ExEM_1	ExEM_1
CTCAGGGAGAACTCCT-3	3244	1952	W3_SEM_Day8	7.36745	0	ExEM_1	ExEM_1
CTCAGTCAGAATTGTG-3	13338	4514	W3_SEM_Day8	3.19388	0	ExEM_1	ExEM_1
CTCAGTCTCCCAACTC-3	7173	3185	W3_SEM_Day8	5.63223	0	ExEM_1	ExEM_1
CTCATCGCACGATTCA-3	10381	4049	W3_SEM_Day8	4.12292	0	ExEM_1	ExEM_1
CTCATCGGTACAAGCG-3	7603	3060	W3_SEM_Day8	7.0367	0	ExEM_1	ExEM_1
CTCATGCTCGCTCTAC-3	8593	3619	W3_SEM_Day8	4.31747	0	ExEM_1	ExEM_1
CTCATGCTCTATCGTT-3	4069	2075	W3_SEM_Day8	5.2347	0	ExEM_1	ExEM_1
CTCATTAGTCGAAACG-3	5305	2233	W3_SEM_Day8	6.2017	0	ExEM_1	ExEM_1
CTCATTAGTTCCGCTT-3	6953	2975	W3_SEM_Day8	3.42298	0	ExEM_1	ExEM_1
CTCCAACTCAAACCCA-3	6329	2939	W3_SEM_Day8	4.55048	0	ExEM_1	ExEM_1
CTCCACATCCTTATGT-3	7586	3282	W3_SEM_Day8	6.44608	0	ExEM_1	ExEM_1
CTCCATGCATAACTCG-3	13229	4390	W3_SEM_Day8	3.68887	0	ExEM_1	ExEM_1
CTCCCAAGTAGACTGG-3	7698	3264	W3_SEM_Day8	6.11847	0	ExEM_1	ExEM_1
CTCCCTCAGACCATTC-3	4100	2183	W3_SEM_Day8	3.34146	0	ExEM_1	ExEM_1
CTCCCTCTCTAAACGC-3	2875	1632	W3_SEM_Day8	9.73913	0	ExEM_1	ExEM_1
CTCCTCCCAACTCGTA-3	21535	6265	W3_SEM_Day8	3.18087	0	ExEM_1	ExEM_1
CTCCTCCGTGAGCTCC-3	15450	4968	W3_SEM_Day8	3.37217	0	ExEM_1	ExEM_1
CTCCTCCTCCACTTCG-3	19672	6155	W3_SEM_Day8	2.8111	0	ExEM_1	ExEM_1
CTCCTTTTCACCTCAC-3	6680	3079	W3_SEM_Day8	2.82934	0	ExEM_1	ExEM_1
CTCGAGGGTCGATTTG-3	16877	4810	W3_SEM_Day8	4.16543	0	ExEM_1	ExEM_1
CTCTCGAAGCTCGAAG-3	2184	1230	W3_SEM_Day8	12.6374	0	ExEM_1	ExEM_1
CTCTCGAGTGCCCACA-3	30635	7457	W3_SEM_Day8	2.90517	0	ExEM_1	ExEM_1
CTGAGGCCAAGCGAGT-3	5173	2523	W3_SEM_Day8	3.09298	0	ExEM_1	ExEM_1
CTGAGGCCAGAGTAAT-3	4405	1894	W3_SEM_Day8	3.42792	0	ExEM_1	ExEM_1
CTGCAGGAGACAAGCC-3	3115	1812	W3_SEM_Day8	6.45265	0	ExEM_1	ExEM_1
CTGCCATCATAGTCGT-3	8036	3274	W3_SEM_Day8	6.24689	0	ExEM_1	ExEM_1
CTGCGAGGTACTTCCC-3	5709	2764	W3_SEM_Day8	3.43318	0	ExEM_1	ExEM_1
CTGCTCAGTTTGACAC-3	27421	6795	W3_SEM_Day8	3.00864	0	ExEM_1	ExEM_1
CTGGCAGAGGGCAACT-3	9006	3747	W3_SEM_Day8	3.33111	0	ExEM_1	ExEM_1
CTGTACCGTGTGTCCG-3	6201	2873	W3_SEM_Day8	5.41848	0	ExEM_1	ExEM_1
CTGTACCGTTCGGCGT-3	10528	3957	W3_SEM_Day8	4.93921	0	ExEM_1	ExEM_1
CTGTACCTCGGAGATG-3	5708	2673	W3_SEM_Day8	4.2747	0	ExEM_1	ExEM_1
CTGTATTCAGATACTC-3	4512	2133	W3_SEM_Day8	3.41312	0	ExEM_1	ExEM_1
CTGTCGTAGGGCAAGG-3	4429	2042	W3_SEM_Day8	6.95417	0	ExEM_1	ExEM_1
CTGTCGTTCGAATCCA-3	4840	2366	W3_SEM_Day8	4.2562	0	ExEM_1	ExEM_1
CTGTGAACATTGTCGA-3	5082	2059	W3_SEM_Day8	7.30028	0	ExEM_1	ExEM_1
CTGTGAAGTGACATCT-3	14026	4744	W3_SEM_Day8	5.64666	0	ExEM_1	ExEM_1
CTGTGGGGTTGCATTG-3	7967	3242	W3_SEM_Day8	3.89105	0	ExEM_1	ExEM_1
CTTAGGAAGGAAGTCC-3	6286	2885	W3_SEM_Day8	5.58384	0	ExEM_1	ExEM_1
CTTCCGAAGCCTATTG-3	5560	2329	W3_SEM_Day8	14.5324	0	ExEM_1	ExEM_1
CTTCCTTAGGCTCCCA-3	8153	3781	W3_SEM_Day8	3.40979	0	ExEM_1	ExEM_1
CTTCCTTGTTGATGTC-3	7010	3127	W3_SEM_Day8	3.92297	0	ExEM_1	ExEM_1
CTTCTAAAGCTATCTG-3	15471	5009	W3_SEM_Day8	3.85883	0	ExEM_1	ExEM_1
CTTCTCTAGAATTGTG-3	22934	6630	W3_SEM_Day8	3.32694	0	ExEM_1	ExEM_1
CTTGAGATCACCGCTT-3	5562	2629	W3_SEM_Day8	6.23876	0	ExEM_1	ExEM_1
CTTGAGATCCATCACC-3	6270	2832	W3_SEM_Day8	3.92344	0	ExEM_1	ExEM_1
CTTGATTCAGTAGATA-3	16529	5300	W3_SEM_Day8	3.70863	0	ExEM_1	ExEM_1
CTTTCAAAGCGCGTTC-3	19448	5946	W3_SEM_Day8	4.04155	0	ExEM_1	ExEM_1
GAAACCTAGAGAGAAC-3	2737	1715	W3_SEM_Day8	11.2167	0	ExEM_1	ExEM_1
GAAACCTCAGCCTATA-3	35687	7604	W3_SEM_Day8	2.12682	0	ExEM_1	ExEM_1
GAAACCTTCCTTTGAT-3	12329	4712	W3_SEM_Day8	4.16092	0	ExEM_1	ExEM_1
GAAGAATCAGGGAGAG-3	10668	3967	W3_SEM_Day8	4.26509	0	ExEM_1	ExEM_1
GAAGAATTCATTGCCC-3	5743	2704	W3_SEM_Day8	3.37803	0	ExEM_1	ExEM_1
GAAGCCCGTCAAAGTA-3	5981	2709	W3_SEM_Day8	3.96255	0	ExEM_1	ExEM_1
GAAGGACGTATGAAGT-3	8567	3514	W3_SEM_Day8	5.38111	0	ExEM_1	ExEM_1
GAAGGGTCAATGCAGG-3	3454	2001	W3_SEM_Day8	4.02432	0	ExEM_1	ExEM_1
GAAGGGTGTGCGACAA-3	4524	1986	W3_SEM_Day8	6.43236	0	ExEM_1	ExEM_1
GAAGGGTTCTACTGCC-3	17335	5760	W3_SEM_Day8	3.77271	0	ExEM_1	ExEM_1
GAAGTAACACCAAAGG-3	5718	2911	W3_SEM_Day8	5.17664	0	ExEM_1	ExEM_1
GAAGTAAGTGGATTTC-3	3179	1695	W3_SEM_Day8	4.97012	0	ExEM_1	ExEM_1
GAATAGATCGAGCCAC-3	4624	2015	W3_SEM_Day8	3.46021	0	ExEM_1	ExEM_1
GAATCACAGCGATGAC-3	10209	3859	W3_SEM_Day8	4.52542	0	ExEM_1	ExEM_1
GAATCGTCATGGATCT-3	5042	2375	W3_SEM_Day8	4.40301	0	ExEM_1	ExEM_1
GACACGCCATATTCGG-3	9247	3694	W3_SEM_Day8	4.59609	0	ExEM_1	ExEM_1
GACACGCCATCGGATT-3	17650	4982	W3_SEM_Day8	3.24079	0	ExEM_1	ExEM_1
GACACGCGTGCCTATA-3	15594	4745	W3_SEM_Day8	2.62922	0	ExEM_1	ExEM_1
GACCCAGTCACTAGCA-3	7856	3359	W3_SEM_Day8	3.80601	0	ExEM_1	ExEM_1
GACCTTCAGTACTGTC-3	7417	3315	W3_SEM_Day8	2.97964	0	ExEM_1	ExEM_1
GACCTTCCATAGTCAC-3	6719	2955	W3_SEM_Day8	5.53654	0	ExEM_1	ExEM_1
GACGCTGCAGAGGCAT-3	9996	3854	W3_SEM_Day8	4.05162	0	ExEM_1	ExEM_1
GACGTTAAGTAGGAAG-3	22514	6012	W3_SEM_Day8	6.45376	0	ExEM_1	ExEM_1
GACGTTATCTGACGCG-3	5509	2550	W3_SEM_Day8	6.08096	0	ExEM_1	ExEM_1
GACTCAAGTGAGTCAG-3	4424	2267	W3_SEM_Day8	5.1311	0	ExEM_1	ExEM_1
GACTCTCCACGACGAA-3	1723	1136	W3_SEM_Day8	14.7998	0	ExEM_1	ExEM_1
GACTCTCGTCAACATC-3	4552	2085	W3_SEM_Day8	6.92004	0	ExEM_1	ExEM_1
GACTGATGTATTCCGA-3	6140	2867	W3_SEM_Day8	5.04886	0	ExEM_1	ExEM_1
GACTGATGTCCAGGTC-3	7785	3079	W3_SEM_Day8	5.3693	0	ExEM_1	ExEM_1
GACTTCCGTGACTGAG-3	9712	3494	W3_SEM_Day8	4.43781	0	ExEM_1	ExEM_1
GAGAAATTCTGGCCAG-3	6072	3012	W3_SEM_Day8	5.71476	0	ExEM_1	ExEM_1
GAGACCCCACCTTCGT-3	10865	4229	W3_SEM_Day8	2.92683	0	ExEM_1	ExEM_1
GAGACTTAGAATCTAG-3	10758	4459	W3_SEM_Day8	6.33947	0	ExEM_1	ExEM_1
GAGAGGTAGCACTAGG-3	18133	5317	W3_SEM_Day8	2.82358	0	ExEM_1	ExEM_1
GAGGCCTCATCTATCT-3	5593	2819	W3_SEM_Day8	3.36134	0	ExEM_1	ExEM_1
GAGGCCTGTCACTAGT-3	16426	5617	W3_SEM_Day8	3.09266	0	ExEM_1	ExEM_1
GAGGCCTGTCTGTTAG-3	10678	3978	W3_SEM_Day8	4.27046	0	ExEM_1	ExEM_1
GAGTCATGTCTCGACG-3	16301	5157	W3_SEM_Day8	5.79719	0	ExEM_1	ExEM_1
GAGTTGTGTGATACTC-3	4849	2174	W3_SEM_Day8	5.54754	0	ExEM_1	ExEM_1
GAGTTTGAGCTGAGCA-3	5854	2611	W3_SEM_Day8	5.73967	0	ExEM_1	ExEM_1
GATAGAAAGGGAACAA-3	4732	2404	W3_SEM_Day8	3.04311	0	ExEM_1	ExEM_1
GATAGAACAATCACGT-3	9051	3312	W3_SEM_Day8	3.35874	0	ExEM_1	ExEM_1
GATAGAAGTCGTATGT-3	6048	2917	W3_SEM_Day8	4.56349	0	ExEM_1	ExEM_1
GATAGCTTCTTACCAT-3	6044	2798	W3_SEM_Day8	4.38451	0	ExEM_1	ExEM_1
GATCAGTTCCATTGGA-3	2973	1790	W3_SEM_Day8	10.9654	0	ExEM_1	ExEM_1
GATCATGAGGGCCCTT-3	7173	3355	W3_SEM_Day8	3.77806	0	ExEM_1	ExEM_1
GATCATGGTAAGCGGT-3	16353	5514	W3_SEM_Day8	4.28056	0	ExEM_1	ExEM_1
GATCCCTCACTGAGTT-3	14647	4922	W3_SEM_Day8	2.53294	0	ExEM_1	ExEM_1
GATCGTAAGCGTTAGG-3	6313	3070	W3_SEM_Day8	4.7521	0	ExEM_1	ExEM_1
GATGACTCAGCATACT-3	7158	2999	W3_SEM_Day8	3.3948	0	ExEM_1	ExEM_1
GATGAGGGTTCTTGTT-3	26967	6099	W3_SEM_Day8	3.48945	0	ExEM_1	ExEM_1
GATGATCAGAGGTTTA-3	5169	2380	W3_SEM_Day8	6.05533	0	ExEM_1	ExEM_1
GATGATCAGCCGATCC-3	15640	5151	W3_SEM_Day8	1.84143	0	ExEM_1	ExEM_1
GATGATCAGCTGTGCC-3	4827	2140	W3_SEM_Day8	6.13217	0	ExEM_1	ExEM_1
GATGGAGTCACTCGAA-3	8740	3905	W3_SEM_Day8	5.67506	0	ExEM_1	ExEM_1
GATTCGAAGACCTGGA-3	5640	2448	W3_SEM_Day8	5.10638	0	ExEM_1	ExEM_1
GATTCGAGTCTAACTG-3	13812	4695	W3_SEM_Day8	3.70692	0	ExEM_1	ExEM_1
GATTCGAGTTACACAC-3	6735	2930	W3_SEM_Day8	3.81589	0	ExEM_1	ExEM_1
GATTCGATCATTCTTG-3	5624	2785	W3_SEM_Day8	1.92034	0	ExEM_1	ExEM_1
GATTCTTAGACCGTTT-3	4703	2253	W3_SEM_Day8	3.86987	0	ExEM_1	ExEM_1
GCAACATAGGAAGAAC-3	6295	2681	W3_SEM_Day8	7.4027	0	ExEM_1	ExEM_1
GCAACATGTACAGCGA-3	4861	1977	W3_SEM_Day8	13.8037	0	ExEM_1	ExEM_1
GCAACATTCCTCAGGG-3	7578	3193	W3_SEM_Day8	3.54975	0	ExEM_1	ExEM_1
GCACGGTGTAGTCCTA-3	4923	2525	W3_SEM_Day8	3.65631	0	ExEM_1	ExEM_1
GCACGGTTCATGTCTT-3	4410	2210	W3_SEM_Day8	5.4195	0	ExEM_1	ExEM_1
GCACGTGGTATAGCTC-3	5926	2663	W3_SEM_Day8	4.47182	0	ExEM_1	ExEM_1
GCACTAAAGGCTAAAT-3	11562	4445	W3_SEM_Day8	3.85746	0	ExEM_1	ExEM_1
GCACTAACACCCTAGG-3	20800	5842	W3_SEM_Day8	2.82212	0	ExEM_1	ExEM_1
GCAGCCATCGCTTGAA-3	17624	5230	W3_SEM_Day8	3.04131	0	ExEM_1	ExEM_1
GCAGGCTCAATGCTCA-3	5070	2257	W3_SEM_Day8	3.84615	0	ExEM_1	ExEM_1
GCAGGCTTCACCCTTG-3	6584	2842	W3_SEM_Day8	4.25273	0	ExEM_1	ExEM_1
GCAGGCTTCTGTTGGA-3	3110	1485	W3_SEM_Day8	3.92283	0	ExEM_1	ExEM_1
GCATCGGAGCCTGCCA-3	5570	2796	W3_SEM_Day8	5.79892	0	ExEM_1	ExEM_1
GCATCTCAGCAAATGT-3	5358	2432	W3_SEM_Day8	4.60993	0	ExEM_1	ExEM_1
GCATGATGTGTTCCTC-3	8998	3775	W3_SEM_Day8	2.88953	0	ExEM_1	ExEM_1
GCATGATTCACGGTCG-3	10858	4454	W3_SEM_Day8	6.34555	0	ExEM_1	ExEM_1
GCCAGGTAGCATGATA-3	4293	2136	W3_SEM_Day8	5.31097	0	ExEM_1	ExEM_1
GCCAGGTCAAACACCT-3	28586	6947	W3_SEM_Day8	3.39677	0	ExEM_1	ExEM_1
GCCAGTGCATTAGGAA-3	10403	3790	W3_SEM_Day8	4.66212	0	ExEM_1	ExEM_1
GCCAGTGTCATTGCGA-3	4247	1994	W3_SEM_Day8	4.63857	0	ExEM_1	ExEM_1
GCCAGTGTCGAACGGA-3	13596	4379	W3_SEM_Day8	3.6702	0	ExEM_1	ExEM_1
GCCCGAAAGACATACA-3	17772	5541	W3_SEM_Day8	4.22012	0	ExEM_1	ExEM_1
GCCCGAACAACAGCCC-3	13758	4877	W3_SEM_Day8	2.44222	0	ExEM_1	ExEM_1
GCCCGAATCCTGTTAT-3	7519	3086	W3_SEM_Day8	2.35404	0	ExEM_1	ExEM_1
GCCGATGGTCGCGTTG-3	5990	2863	W3_SEM_Day8	3.80634	0	ExEM_1	ExEM_1
GCCGATGTCTTCGGTC-3	2846	1525	W3_SEM_Day8	2.42446	0	ExEM_1	ExEM_1
GCCTGTTCAACCGACC-3	5362	2782	W3_SEM_Day8	4.14025	0	ExEM_1	ExEM_1
GCCTGTTCATCTCAAG-3	5814	2687	W3_SEM_Day8	2.56278	0	ExEM_1	ExEM_1
GCGATCGCAGGTGTGA-3	4668	2315	W3_SEM_Day8	3.5347	0	ExEM_1	ExEM_1
GCGATCGGTGATTGGG-3	3555	1824	W3_SEM_Day8	4.19128	0	ExEM_1	ExEM_1
GCGGAAATCTCCGTGT-3	8863	3683	W3_SEM_Day8	4.33262	0	ExEM_1	ExEM_1
GCGGATCAGGGACACT-3	6764	3128	W3_SEM_Day8	7.31815	0	ExEM_1	ExEM_1
GCGGATCCATGGTGGA-3	5559	2442	W3_SEM_Day8	4.56917	0	ExEM_1	ExEM_1
GCGTGCATCGTTCCTG-3	3942	2019	W3_SEM_Day8	4.10959	0	ExEM_1	ExEM_1
GCGTTTCGTGCCTGAC-3	8418	3495	W3_SEM_Day8	4.58541	0	ExEM_1	ExEM_1
GCGTTTCTCCACGTAA-3	5259	2539	W3_SEM_Day8	3.57482	0	ExEM_1	ExEM_1
GCTGAATCAACTGCTA-3	36774	6866	W3_SEM_Day8	2.2244	0	ExEM_1	ExEM_1
GCTGCAGCAAGAGATT-3	7870	2875	W3_SEM_Day8	3.90089	0	ExEM_1	ExEM_1
GCTGCAGGTTACCGTA-3	37284	7431	W3_SEM_Day8	3.01202	0	ExEM_1	ExEM_1
GCTGGGTCATCTATCT-3	8306	3541	W3_SEM_Day8	4.52685	0	ExEM_1	ExEM_1
GCTTGGGAGCGTCAAG-3	2657	1534	W3_SEM_Day8	3.46255	0	ExEM_1	ExEM_1
GCTTGGGTCCAAGAGG-3	5195	2311	W3_SEM_Day8	6.21752	0	ExEM_1	ExEM_1
GCTTTCGGTAGAAACT-3	6434	2745	W3_SEM_Day8	5.90612	0	ExEM_1	ExEM_1
GGAACCCGTAACCCTA-3	42286	6886	W3_SEM_Day8	2.26789	0	ExEM_1	ExEM_1
GGAATGGGTCCTCAGG-3	8739	3338	W3_SEM_Day8	4.31399	0	ExEM_1	ExEM_1
GGAATGGGTGGATACG-3	8969	3495	W3_SEM_Day8	5.60821	0	ExEM_1	ExEM_1
GGACGTCCATACCACA-3	7395	2955	W3_SEM_Day8	3.27248	0	ExEM_1	ExEM_1
GGAGAACGTGACCGAA-3	7316	3051	W3_SEM_Day8	5.34445	0	ExEM_1	ExEM_1
GGAGAACGTGGTCTTA-3	9793	3610	W3_SEM_Day8	4.01307	0	ExEM_1	ExEM_1
GGAGCAACATCTCGTC-3	4832	2252	W3_SEM_Day8	3.5803	0	ExEM_1	ExEM_1
GGAGGATCAAAGACGC-3	24705	6153	W3_SEM_Day8	3.18559	0	ExEM_1	ExEM_1
GGAGGTAAGTGACCTT-3	6091	2665	W3_SEM_Day8	3.97308	0	ExEM_1	ExEM_1
GGAGGTACAATGAAAC-3	6804	3092	W3_SEM_Day8	5.65844	0	ExEM_1	ExEM_1
GGAGGTATCTTGCAGA-3	6849	3217	W3_SEM_Day8	3.66477	0	ExEM_1	ExEM_1
GGATCTATCGAAACAA-3	3454	1830	W3_SEM_Day8	5.73248	0	ExEM_1	ExEM_1
GGATGTTGTCAGATTC-3	8817	3364	W3_SEM_Day8	2.30237	0	ExEM_1	ExEM_1
GGATGTTTCGGCATCG-3	3252	1885	W3_SEM_Day8	4.36654	0	ExEM_1	ExEM_1
GGCAGTCGTCCAGCGT-3	9116	3280	W3_SEM_Day8	5.32032	0	ExEM_1	ExEM_1
GGCTGTGGTTTACTTC-3	5351	2742	W3_SEM_Day8	4.48514	0	ExEM_1	ExEM_1
GGCTTTCGTTCCGTTC-3	32849	7250	W3_SEM_Day8	3.5374	0	ExEM_1	ExEM_1
GGGAAGTGTATCACGT-3	4361	2055	W3_SEM_Day8	3.34786	0	ExEM_1	ExEM_1
GGGACCTGTCCGGATC-3	9107	3584	W3_SEM_Day8	5.54519	0	ExEM_1	ExEM_1
GGGACTCAGGTTCAGG-3	4016	2190	W3_SEM_Day8	6.5239	0	ExEM_1	ExEM_1
GGGACTCCAACCTAAC-3	9305	3584	W3_SEM_Day8	4.08383	0	ExEM_1	ExEM_1
GGGAGATGTAGACGGT-3	11613	4494	W3_SEM_Day8	4.72746	0	ExEM_1	ExEM_1
GGGAGATGTCGTACTA-3	4744	2314	W3_SEM_Day8	5.41737	0	ExEM_1	ExEM_1
GGGAGTACAACGTATC-3	5123	2248	W3_SEM_Day8	4.76283	0	ExEM_1	ExEM_1
GGGAGTACAGTTTGGT-3	36131	7593	W3_SEM_Day8	3.31848	0	ExEM_1	ExEM_1
GGGAGTAGTGGCCTCA-3	18178	5572	W3_SEM_Day8	2.92661	0	ExEM_1	ExEM_1
GGGATCCTCCTACGGG-3	5949	2805	W3_SEM_Day8	4.26963	0	ExEM_1	ExEM_1
GGGCGTTAGATACAGT-3	5707	2436	W3_SEM_Day8	4.6259	0	ExEM_1	ExEM_1
GGGCGTTGTATCTCTT-3	5108	2427	W3_SEM_Day8	5.63821	0	ExEM_1	ExEM_1
GGGCTACCACTTGTGA-3	7245	3336	W3_SEM_Day8	4.55487	0	ExEM_1	ExEM_1
GGGCTACCATCGATAC-3	3325	1904	W3_SEM_Day8	10.4962	0	ExEM_1	ExEM_1
GGGCTCACACAAGTGG-3	8207	3181	W3_SEM_Day8	4.64238	0	ExEM_1	ExEM_1
GGGTATTAGTTACTCG-3	8842	3398	W3_SEM_Day8	3.35897	0	ExEM_1	ExEM_1
GGGTCACGTACATACC-3	7040	3300	W3_SEM_Day8	3.7358	0	ExEM_1	ExEM_1
GGGTCACGTACCAGAG-3	9250	3827	W3_SEM_Day8	5.02703	0	ExEM_1	ExEM_1
GGGTCACGTTGGCCTG-3	6922	3122	W3_SEM_Day8	4.30511	0	ExEM_1	ExEM_1
GGGTCTGAGAGGCGGA-3	14885	5181	W3_SEM_Day8	4.18542	0	ExEM_1	ExEM_1
GGGTCTGTCACAACCA-3	13146	4559	W3_SEM_Day8	3.21771	0	ExEM_1	ExEM_1
GGGTCTGTCTTACACT-3	2787	1717	W3_SEM_Day8	3.65985	0	ExEM_1	ExEM_1
GGGTGTCAGAAGGTAG-3	4020	1888	W3_SEM_Day8	4.72637	0	ExEM_1	ExEM_1
GGGTTATAGTGAGTGC-3	6262	2689	W3_SEM_Day8	4.13606	0	ExEM_1	ExEM_1
GGGTTATGTTCTCACC-3	14704	4794	W3_SEM_Day8	5.01904	0	ExEM_1	ExEM_1
GGGTTTAAGAGCCATG-3	7648	3197	W3_SEM_Day8	5.02092	0	ExEM_1	ExEM_1
GGTAACTGTCGCAGTC-3	5079	2317	W3_SEM_Day8	5.74916	0	ExEM_1	ExEM_1
GGTAGAGAGCCATTGT-3	5067	2342	W3_SEM_Day8	3.13795	0	ExEM_1	ExEM_1
GGTAGAGCACAAATCC-3	5889	2832	W3_SEM_Day8	5.02632	0	ExEM_1	ExEM_1
GGTCACGCACTTCATT-3	12197	4558	W3_SEM_Day8	3.35328	0	ExEM_1	ExEM_1
GGTCACGTCCTCAGGG-3	7731	3242	W3_SEM_Day8	5.29039	0	ExEM_1	ExEM_1
GGTCTGGCATCCTCAC-3	6438	3126	W3_SEM_Day8	2.25225	0	ExEM_1	ExEM_1
GGTGATTAGGTACCTT-3	11338	3525	W3_SEM_Day8	3.91603	0	ExEM_1	ExEM_1
GGTGGCTCAAGACGGT-3	17075	5384	W3_SEM_Day8	6.79356	0	ExEM_1	ExEM_1
GGTGGCTTCGACCTAA-3	6593	3151	W3_SEM_Day8	4.21659	0	ExEM_1	ExEM_1
GGTGGCTTCGCTCCTA-3	16775	5173	W3_SEM_Day8	3.61848	0	ExEM_1	ExEM_1
GGTGTTAAGTTCCTGA-3	4426	1873	W3_SEM_Day8	5.21916	0	ExEM_1	ExEM_1
GGTGTTAGTGATGTAA-3	3366	1581	W3_SEM_Day8	2.88176	0	ExEM_1	ExEM_1
GGTTAACTCCGATGCG-3	1916	1204	W3_SEM_Day8	14.9791	0	ExEM_1	ExEM_1
GGTTCTCTCTCCGCAT-3	4248	1911	W3_SEM_Day8	5.55556	0	ExEM_1	ExEM_1
GTAACACTCTGGTTGA-3	3832	2153	W3_SEM_Day8	9.39457	0	ExEM_1	ExEM_1
GTAACCAAGCGATTCT-3	7243	3073	W3_SEM_Day8	4.48709	0	ExEM_1	ExEM_1
GTAAGTCAGTAGGATT-3	22038	5812	W3_SEM_Day8	3.86151	0	ExEM_1	ExEM_1
GTAAGTCCAGTAGTTC-3	6435	2697	W3_SEM_Day8	4.22688	0	ExEM_1	ExEM_1
GTAATCGCACAGTACT-3	6001	2796	W3_SEM_Day8	3.31611	0	ExEM_1	ExEM_1
GTAATGCGTGCCTTCT-3	22833	5951	W3_SEM_Day8	5.25117	0	ExEM_1	ExEM_1
GTAATGCGTTGGAGAC-3	9335	3601	W3_SEM_Day8	5.40975	0	ExEM_1	ExEM_1
GTACAACCAAGTGCAG-3	5978	2521	W3_SEM_Day8	4.49983	0	ExEM_1	ExEM_1
GTACAACTCTTCCAGC-3	5223	2437	W3_SEM_Day8	2.02948	0	ExEM_1	ExEM_1
GTAGAAATCCGCGATG-3	9350	3423	W3_SEM_Day8	5.1016	0	ExEM_1	ExEM_1
GTAGAGGTCACGAGGA-3	8253	3094	W3_SEM_Day8	4.58015	0	ExEM_1	ExEM_1
GTAGATCAGAGGCGGA-3	4438	2252	W3_SEM_Day8	3.08698	0	ExEM_1	ExEM_1
GTAGATCGTATCAAGA-3	14845	4923	W3_SEM_Day8	4.70192	0	ExEM_1	ExEM_1
GTAGATCGTTGCATCA-3	14164	4356	W3_SEM_Day8	3.756	0	ExEM_1	ExEM_1
GTAGGTTCAACACACT-3	16568	4878	W3_SEM_Day8	3.10237	0	ExEM_1	ExEM_1
GTAGGTTGTAGGAGGG-3	17133	5479	W3_SEM_Day8	4.93784	0	ExEM_1	ExEM_1
GTAGTACCACACAGAG-3	7183	3228	W3_SEM_Day8	14.1445	0	ExEM_1	ExEM_1
GTATTGGCACGTCATA-3	13383	4643	W3_SEM_Day8	3.70619	0	ExEM_1	ExEM_1
GTATTGGTCGAATCCA-3	15434	4935	W3_SEM_Day8	4.88532	0	ExEM_1	ExEM_1
GTCAAGTGTGCGTCGT-3	5345	2595	W3_SEM_Day8	3.77923	0	ExEM_1	ExEM_1
GTCACGGAGGTTACAA-3	5739	2590	W3_SEM_Day8	3.31068	0	ExEM_1	ExEM_1
GTCACTCGTAGATCGG-3	5274	2307	W3_SEM_Day8	2.95791	0	ExEM_1	ExEM_1
GTCAGCGCACTAAACC-3	9510	3888	W3_SEM_Day8	4.39537	0	ExEM_1	ExEM_1
GTCAGCGCAGAGTCTT-3	11035	4136	W3_SEM_Day8	4.41323	0	ExEM_1	ExEM_1
GTCAGCGGTTGGTAGG-3	5266	2278	W3_SEM_Day8	4.55754	0	ExEM_1	ExEM_1
GTCATCCTCGCCAACG-3	8733	3820	W3_SEM_Day8	5.35898	0	ExEM_1	ExEM_1
GTCATTTAGACATACA-3	2450	1366	W3_SEM_Day8	3.46939	0	ExEM_1	ExEM_1
GTCATTTAGCTTACGT-3	8232	3518	W3_SEM_Day8	3.91156	0	ExEM_1	ExEM_1
GTCATTTCAGACACAG-3	13193	4524	W3_SEM_Day8	3.07739	0	ExEM_1	ExEM_1
GTCATTTCATGGTGGA-3	2166	1473	W3_SEM_Day8	10.3878	0	ExEM_1	ExEM_1
GTCCCATTCTGGGCAC-3	1551	1111	W3_SEM_Day8	0.193424	0	ExEM_1	ExEM_1
GTCCTCAAGCAACAGC-3	23526	6063	W3_SEM_Day8	2.53762	0	ExEM_1	ExEM_1
GTCCTCACAGGTGACA-3	18533	5515	W3_SEM_Day8	3.78244	0	ExEM_1	ExEM_1
GTCCTCACATAATGCC-3	5826	2560	W3_SEM_Day8	4.03364	0	ExEM_1	ExEM_1
GTCCTCAGTAGTGATA-3	4121	2046	W3_SEM_Day8	2.62072	0	ExEM_1	ExEM_1
GTCGTAACATGCGGTC-3	3996	1924	W3_SEM_Day8	4.22923	0	ExEM_1	ExEM_1
GTCGTAAGTCCTGAAT-3	3321	1562	W3_SEM_Day8	5.57061	0	ExEM_1	ExEM_1
GTCTACCCAAAGGATT-3	5308	2494	W3_SEM_Day8	3.22155	0	ExEM_1	ExEM_1
GTCTGTCTCCGGGACT-3	27664	6544	W3_SEM_Day8	3.54974	0	ExEM_1	ExEM_1
GTCTGTCTCTATGCCC-3	5586	2580	W3_SEM_Day8	4.09953	0	ExEM_1	ExEM_1
GTGACGCAGGTTACCT-3	6151	2859	W3_SEM_Day8	4.34076	0	ExEM_1	ExEM_1
GTGATGTAGCTCGGCT-3	4782	2269	W3_SEM_Day8	4.68423	0	ExEM_1	ExEM_1
GTGATGTAGGAGGTTC-3	13501	4590	W3_SEM_Day8	5.21443	0	ExEM_1	ExEM_1
GTGCACGCAGAGTTGG-3	4819	2497	W3_SEM_Day8	8.674	0	ExEM_1	ExEM_1
GTGCGTGCAGCCCACA-3	4533	2198	W3_SEM_Day8	7.34613	0	ExEM_1	ExEM_1
GTGCGTGGTGAAAGTT-3	5592	2473	W3_SEM_Day8	3.18312	0	ExEM_1	ExEM_1
GTGCTTCCACATGACT-3	6781	2781	W3_SEM_Day8	5.22047	0	ExEM_1	ExEM_1
GTGGAGAAGTCATAGA-3	14389	4875	W3_SEM_Day8	3.65557	0	ExEM_1	ExEM_1
GTGGAGACAACAACAA-3	7300	2822	W3_SEM_Day8	3.61644	0	ExEM_1	ExEM_1
GTGGCGTAGGTGCGAT-3	11137	4022	W3_SEM_Day8	3.64551	0	ExEM_1	ExEM_1
GTGGCGTCAACCAATC-3	4341	2100	W3_SEM_Day8	3.45543	0	ExEM_1	ExEM_1
GTGGCGTCACGCAAAG-3	9912	3760	W3_SEM_Day8	3.89427	0	ExEM_1	ExEM_1
GTGGCGTGTCTGTTAG-3	11010	3836	W3_SEM_Day8	3.36058	0	ExEM_1	ExEM_1
GTGGCGTTCTCGGCTT-3	42546	6087	W3_SEM_Day8	2.00489	0	ExEM_1	ExEM_1
GTGTAACCAGCACGAA-3	11742	4282	W3_SEM_Day8	4.57333	0	ExEM_1	ExEM_1
GTGTCCTGTAGTTCCA-3	2335	1360	W3_SEM_Day8	6.25268	0	ExEM_1	ExEM_1
GTGTGATAGAGTACCG-3	15862	4725	W3_SEM_Day8	4.65263	0	ExEM_1	ExEM_1
GTGTGATAGTCTCGTA-3	5504	2760	W3_SEM_Day8	2.34375	0	ExEM_1	ExEM_1
GTGTTAGAGTAACCTC-3	10779	4028	W3_SEM_Day8	3.57176	0	ExEM_1	ExEM_1
GTGTTAGCATTGCCTC-3	10388	4195	W3_SEM_Day8	3.86022	0	ExEM_1	ExEM_1
GTGTTCCGTTTAAGGA-3	15568	4830	W3_SEM_Day8	4.48356	0	ExEM_1	ExEM_1
GTGTTCCTCAGACCTA-3	14272	4524	W3_SEM_Day8	3.42629	0	ExEM_1	ExEM_1
GTGTTCCTCATCCCGT-3	6946	2999	W3_SEM_Day8	7.09761	0	ExEM_1	ExEM_1
GTGTTCCTCTGGAGAG-3	9056	3717	W3_SEM_Day8	7.86219	0	ExEM_1	ExEM_1
GTTACAGTCGTAGCCG-3	17934	5558	W3_SEM_Day8	2.40326	0	ExEM_1	ExEM_1
GTTACCCGTGCCCTTT-3	9451	3581	W3_SEM_Day8	3.8197	0	ExEM_1	ExEM_1
GTTACCCTCTGCCTCA-3	15163	4845	W3_SEM_Day8	4.03614	0	ExEM_1	ExEM_1
GTTACGACAGAGTCTT-3	14044	4605	W3_SEM_Day8	3.36799	0	ExEM_1	ExEM_1
GTTAGTGGTAGGACCA-3	17624	5552	W3_SEM_Day8	6.40036	0	ExEM_1	ExEM_1
GTTATGGAGTAGCCAG-3	12968	4448	W3_SEM_Day8	4.88125	0	ExEM_1	ExEM_1
GTTATGGGTAAGTCAA-3	2576	1678	W3_SEM_Day8	7.49224	0	ExEM_1	ExEM_1
GTTCCGTAGCAAACAT-3	4118	2061	W3_SEM_Day8	6.84798	0	ExEM_1	ExEM_1
GTTCGCTGTAGTCTTG-3	12050	4176	W3_SEM_Day8	6.15768	0	ExEM_1	ExEM_1
GTTCGCTTCTGTAACG-3	6325	2962	W3_SEM_Day8	2.79842	0	ExEM_1	ExEM_1
GTTGAACAGCCTCCAG-3	5614	2500	W3_SEM_Day8	2.52939	0	ExEM_1	ExEM_1
GTTGCGGAGTCCTGTA-3	4630	2115	W3_SEM_Day8	4.16847	0	ExEM_1	ExEM_1
GTTGCGGCAACTGAAA-3	7659	3166	W3_SEM_Day8	3.93002	0	ExEM_1	ExEM_1
GTTGCGGTCTAAGCCA-3	5137	2421	W3_SEM_Day8	4.61359	0	ExEM_1	ExEM_1
GTTGCTCAGGGAGGTG-3	21017	5820	W3_SEM_Day8	4.79136	0	ExEM_1	ExEM_1
GTTGCTCTCGTAGGGA-3	7960	3465	W3_SEM_Day8	4.3593	0	ExEM_1	ExEM_1
GTTGTAGCAAAGCAAT-3	4859	2638	W3_SEM_Day8	4.52768	0	ExEM_1	ExEM_1
GTTGTAGTCGGTATGT-3	5850	2753	W3_SEM_Day8	4.63248	0	ExEM_1	ExEM_1
GTTGTGACAATCAGCT-3	18283	5223	W3_SEM_Day8	3.96543	0	ExEM_1	ExEM_1
GTTGTGACACTCATAG-3	6077	2667	W3_SEM_Day8	5.08475	0	ExEM_1	ExEM_1
GTTGTGATCCTGCTAC-3	10172	4064	W3_SEM_Day8	6.28195	0	ExEM_1	ExEM_1
GTTTGGATCCTACCAC-3	8320	3864	W3_SEM_Day8	3.36538	0	ExEM_1	ExEM_1
TAACACGAGACTGAGC-3	12712	4177	W3_SEM_Day8	7.48112	0	ExEM_1	ExEM_1
TAACACGAGTATGCAA-3	6671	2978	W3_SEM_Day8	3.86749	0	ExEM_1	ExEM_1
TAACCAGAGGACAGCT-3	9498	3836	W3_SEM_Day8	4.03243	0	ExEM_1	ExEM_1
TAACCAGCACGGCGTT-3	4100	2238	W3_SEM_Day8	8.58537	0	ExEM_1	ExEM_1
TAACCAGTCCAACTAG-3	12759	4577	W3_SEM_Day8	3.5426	0	ExEM_1	ExEM_1
TAACTTCCACTTCTCG-3	14970	4711	W3_SEM_Day8	6.61991	0	ExEM_1	ExEM_1
TAAGCACCAAGTATCC-3	20342	5746	W3_SEM_Day8	2.28591	0	ExEM_1	ExEM_1
TAAGCCAAGACGCAGT-3	8354	3225	W3_SEM_Day8	4.034	0	ExEM_1	ExEM_1
TAAGCCACATTACGGT-3	5547	2581	W3_SEM_Day8	3.71372	0	ExEM_1	ExEM_1
TAAGCCAGTGCGTCGT-3	14924	4596	W3_SEM_Day8	3.2297	0	ExEM_1	ExEM_1
TAAGCGTAGCTAATCC-3	6245	2607	W3_SEM_Day8	5.33227	0	ExEM_1	ExEM_1
TAAGCGTCAGCTGTTA-3	5642	2553	W3_SEM_Day8	8.3481	0	ExEM_1	ExEM_1
TAAGCGTGTTCACCGG-3	8918	3446	W3_SEM_Day8	3.94707	0	ExEM_1	ExEM_1
TAAGTCGTCTGGTTGA-3	22269	6006	W3_SEM_Day8	3.87085	0	ExEM_1	ExEM_1
TAATCTCCAAAGGAGA-3	5622	2574	W3_SEM_Day8	3.84205	0	ExEM_1	ExEM_1
TACACCCAGACATAAC-3	11995	4594	W3_SEM_Day8	2.74281	0	ExEM_1	ExEM_1
TACAGGTTCGGTTCAA-3	6132	2767	W3_SEM_Day8	4.69667	0	ExEM_1	ExEM_1
TACATTCGTCCAAATC-3	6455	2924	W3_SEM_Day8	5.46863	0	ExEM_1	ExEM_1
TACATTCGTTCGATTG-3	5787	2729	W3_SEM_Day8	4.89027	0	ExEM_1	ExEM_1
TACCCGTCAAACTGCT-3	12648	4692	W3_SEM_Day8	3.00443	0	ExEM_1	ExEM_1
TACCGAATCAGCGTCG-3	4719	2234	W3_SEM_Day8	5.36131	0	ExEM_1	ExEM_1
TACCGGGGTCAGTCGC-3	5405	2469	W3_SEM_Day8	3.92229	0	ExEM_1	ExEM_1
TACCTCGAGATCCAAA-3	3723	1820	W3_SEM_Day8	5.15713	0	ExEM_1	ExEM_1
TACCTCGCACAAGTTC-3	2333	1399	W3_SEM_Day8	9.55851	0	ExEM_1	ExEM_1
TACGCTCAGACAGTCG-3	30631	7262	W3_SEM_Day8	4.54768	0	ExEM_1	ExEM_1
TACGGGCTCGGTCGGT-3	16492	4981	W3_SEM_Day8	4.06864	0	ExEM_1	ExEM_1
TACGGGCTCTTTGATC-3	10160	3759	W3_SEM_Day8	4.30118	0	ExEM_1	ExEM_1
TACGGTAGTACGACTT-3	11145	3908	W3_SEM_Day8	5.23105	0	ExEM_1	ExEM_1
TACGTCCCATAGGAGC-3	9557	3815	W3_SEM_Day8	4.447	0	ExEM_1	ExEM_1
TACGTCCTCTACTTCA-3	9518	3903	W3_SEM_Day8	1.98571	0	ExEM_1	ExEM_1
TACTGCCCAATGCAGG-3	6369	3274	W3_SEM_Day8	3.75255	0	ExEM_1	ExEM_1
TACTTACCATACAGGG-3	30565	7135	W3_SEM_Day8	4.4299	0	ExEM_1	ExEM_1
TACTTCAAGGGATCTG-3	1948	1231	W3_SEM_Day8	11.499	0	ExEM_1	ExEM_1
TACTTGTAGTAGGAAG-3	7227	3247	W3_SEM_Day8	4.31714	0	ExEM_1	ExEM_1
TAGACCAAGAGCAGTC-3	15542	4833	W3_SEM_Day8	3.77043	0	ExEM_1	ExEM_1
TAGACCACACGGTAGA-3	17793	5324	W3_SEM_Day8	3.89479	0	ExEM_1	ExEM_1
TAGACCACAGCTCCTT-3	29440	7284	W3_SEM_Day8	2.7038	0	ExEM_1	ExEM_1
TAGACTGCATGAAGGC-3	5913	2593	W3_SEM_Day8	4.66768	0	ExEM_1	ExEM_1
TAGATCGAGGATGCGT-3	7738	3424	W3_SEM_Day8	5.16929	0	ExEM_1	ExEM_1
TAGATCGAGTTGCTGT-3	8442	3427	W3_SEM_Day8	5.05804	0	ExEM_1	ExEM_1
TAGATCGCAAAGCTAA-3	5996	2826	W3_SEM_Day8	4.3529	0	ExEM_1	ExEM_1
TAGCACAAGTCATACC-3	18487	5587	W3_SEM_Day8	2.63969	0	ExEM_1	ExEM_1
TAGGGTTCACGCTATA-3	5759	2760	W3_SEM_Day8	3.82011	0	ExEM_1	ExEM_1
TAGGTACGTGACGCCT-3	8133	3004	W3_SEM_Day8	2.70503	0	ExEM_1	ExEM_1
TAGGTTGAGCTCGGCT-3	4481	2211	W3_SEM_Day8	5.84691	0	ExEM_1	ExEM_1
TAGGTTGGTCTTACTT-3	7425	3021	W3_SEM_Day8	4.09428	0	ExEM_1	ExEM_1
TAGTGCACAGTATACC-3	12077	4387	W3_SEM_Day8	5.67194	0	ExEM_1	ExEM_1
TATATCCCAATTGAGA-3	7099	3024	W3_SEM_Day8	9.35343	0	ExEM_1	ExEM_1
TATATCCCATTAAAGG-3	11632	3791	W3_SEM_Day8	2.52751	0	ExEM_1	ExEM_1
TATATCCGTCGAGTTT-3	12960	4655	W3_SEM_Day8	4.19753	0	ExEM_1	ExEM_1
TATCAGGAGCGATGGT-3	3385	1814	W3_SEM_Day8	2.83604	0	ExEM_1	ExEM_1
TATCTGTAGACGACGT-3	23321	6200	W3_SEM_Day8	2.79576	0	ExEM_1	ExEM_1
TATCTGTCAAGGCTTT-3	2854	1557	W3_SEM_Day8	2.83812	0	ExEM_1	ExEM_1
TATTCCATCACTTGGA-3	4826	2161	W3_SEM_Day8	4.93162	0	ExEM_1	ExEM_1
TATTCCATCCTTTAGT-3	6266	3103	W3_SEM_Day8	3.12799	0	ExEM_1	ExEM_1
TCAAGACAGCGTATGG-3	19809	5500	W3_SEM_Day8	4.01333	0	ExEM_1	ExEM_1
TCAATCTGTTAGTTCG-3	4045	1889	W3_SEM_Day8	7.46601	0	ExEM_1	ExEM_1
TCAATCTTCAGCTGTA-3	6607	3050	W3_SEM_Day8	3.17845	0	ExEM_1	ExEM_1
TCAATTCAGGGCAACT-3	9799	3879	W3_SEM_Day8	3.27584	0	ExEM_1	ExEM_1
TCAATTCTCTCATAGG-3	4940	2398	W3_SEM_Day8	5.20243	0	ExEM_1	ExEM_1
TCACACCCATTGAGGG-3	18231	5396	W3_SEM_Day8	4.17421	0	ExEM_1	ExEM_1
TCACGCTGTTAAACAG-3	10982	4654	W3_SEM_Day8	3.77891	0	ExEM_1	ExEM_1
TCACTCGCATCGGTTA-3	14477	4784	W3_SEM_Day8	5.27734	0	ExEM_1	ExEM_1
TCACTCGGTCAAACGG-3	4346	2077	W3_SEM_Day8	5.68339	0	ExEM_1	ExEM_1
TCAGGGCAGATTGATG-3	6193	2966	W3_SEM_Day8	3.76231	0	ExEM_1	ExEM_1
TCAGGTACAACTGATC-3	7986	3491	W3_SEM_Day8	4.93363	0	ExEM_1	ExEM_1
TCAGGTAGTACAGTCT-3	3919	1859	W3_SEM_Day8	3.80199	0	ExEM_1	ExEM_1
TCAGGTAGTCCTGGTG-3	5030	2413	W3_SEM_Day8	5.52684	0	ExEM_1	ExEM_1
TCAGGTAGTGTTTCTT-3	6740	3076	W3_SEM_Day8	3.4273	0	ExEM_1	ExEM_1
TCAGTCCAGGATTTAG-3	7626	3142	W3_SEM_Day8	5.37634	0	ExEM_1	ExEM_1
TCAGTCCAGGTGTGAC-3	37383	7529	W3_SEM_Day8	4.97552	0	ExEM_1	ExEM_1
TCAGTGAAGAGAGGTA-3	3832	1918	W3_SEM_Day8	3.88831	0	ExEM_1	ExEM_1
TCAGTTTCAATACCTG-3	8216	3760	W3_SEM_Day8	4.1261	0	ExEM_1	ExEM_1
TCATACTCAAGCGAGT-3	7659	3259	W3_SEM_Day8	2.97689	0	ExEM_1	ExEM_1
TCATACTGTAGCACGA-3	7111	2744	W3_SEM_Day8	5.18914	0	ExEM_1	ExEM_1
TCATATCTCATTCACT-3	4971	2478	W3_SEM_Day8	3.07785	0	ExEM_1	ExEM_1
TCATCATAGGTTTGAA-3	5109	2409	W3_SEM_Day8	4.09082	0	ExEM_1	ExEM_1
TCATCATCATAGTCAC-3	8736	3642	W3_SEM_Day8	3.35394	0	ExEM_1	ExEM_1
TCATGAGCAATAGGAT-3	4038	1993	W3_SEM_Day8	4.68053	0	ExEM_1	ExEM_1
TCATGAGTCACCTGGG-3	10838	4202	W3_SEM_Day8	3.92139	0	ExEM_1	ExEM_1
TCATGGATCGACACTA-3	5607	2501	W3_SEM_Day8	3.26378	0	ExEM_1	ExEM_1
TCATGTTCATCCCACT-3	10957	4245	W3_SEM_Day8	2.68322	0	ExEM_1	ExEM_1
TCATTCAAGTGCGCTC-3	8908	3675	W3_SEM_Day8	4.49035	0	ExEM_1	ExEM_1
TCATTCACACCAGACC-3	14130	4831	W3_SEM_Day8	4.2109	0	ExEM_1	ExEM_1
TCATTCAGTACGATCT-3	4454	2087	W3_SEM_Day8	7.207	0	ExEM_1	ExEM_1
TCATTTGCAGATTCGT-3	8241	3428	W3_SEM_Day8	5.12074	0	ExEM_1	ExEM_1
TCATTTGTCAGGTGTT-3	8585	3551	W3_SEM_Day8	2.16657	0	ExEM_1	ExEM_1
TCCACCACAAGTCATC-3	5021	2245	W3_SEM_Day8	4.28202	0	ExEM_1	ExEM_1
TCCACCAGTACGTGAG-3	4191	2155	W3_SEM_Day8	5.2732	0	ExEM_1	ExEM_1
TCCACGTAGAGTTGAT-3	7222	3003	W3_SEM_Day8	5.6494	0	ExEM_1	ExEM_1
TCCACGTCAATGGCAG-3	4169	2017	W3_SEM_Day8	3.98177	0	ExEM_1	ExEM_1
TCCACGTTCTTCCAGC-3	22213	6146	W3_SEM_Day8	3.08828	0	ExEM_1	ExEM_1
TCCATGCCATTGAGGG-3	7447	3245	W3_SEM_Day8	3.74648	0	ExEM_1	ExEM_1
TCCCACATCACGGTCG-3	10272	3679	W3_SEM_Day8	3.06659	0	ExEM_1	ExEM_1
TCCCAGTAGGTTTGAA-3	23152	6078	W3_SEM_Day8	3.48134	0	ExEM_1	ExEM_1
TCCCAGTTCTTTCCAA-3	8858	3806	W3_SEM_Day8	5.14789	0	ExEM_1	ExEM_1
TCCGAAACAGGCAATG-3	11272	4017	W3_SEM_Day8	2.59049	0	ExEM_1	ExEM_1
TCCGAAAGTCTGATCA-3	3779	1914	W3_SEM_Day8	7.30352	0	ExEM_1	ExEM_1
TCCGATCTCCGTGTGG-3	5699	2657	W3_SEM_Day8	4.80786	0	ExEM_1	ExEM_1
TCCGGGAAGGTTGTTC-3	3642	1945	W3_SEM_Day8	8.09995	0	ExEM_1	ExEM_1
TCCGGGATCATTGGTG-3	8842	3640	W3_SEM_Day8	3.17801	0	ExEM_1	ExEM_1
TCCTCCCCAACAGATA-3	21770	6217	W3_SEM_Day8	3.26596	0	ExEM_1	ExEM_1
TCCTCCCGTAACATGA-3	13442	5042	W3_SEM_Day8	3.23613	0	ExEM_1	ExEM_1
TCCTCGAAGACAACTA-3	5014	2280	W3_SEM_Day8	4.62704	0	ExEM_1	ExEM_1
TCCTCGAAGCTCGTGC-3	5628	2684	W3_SEM_Day8	4.54869	0	ExEM_1	ExEM_1
TCCTCTTGTCTGATAC-3	22575	6306	W3_SEM_Day8	3.18494	0	ExEM_1	ExEM_1
TCCTTCTTCAGGTGTT-3	5739	2956	W3_SEM_Day8	4.58268	0	ExEM_1	ExEM_1
TCGAACAAGTGATAAC-3	8616	3752	W3_SEM_Day8	4.43361	0	ExEM_1	ExEM_1
TCGAACACACTGTGTA-3	5289	2286	W3_SEM_Day8	4.02723	0	ExEM_1	ExEM_1
TCGAAGTAGCGTGCTC-3	4675	1863	W3_SEM_Day8	6.75936	0	ExEM_1	ExEM_1
TCGAAGTCAGAGCGTA-3	6062	2997	W3_SEM_Day8	5.59221	0	ExEM_1	ExEM_1
TCGACGGAGAGAGAAC-3	5571	2409	W3_SEM_Day8	4.63113	0	ExEM_1	ExEM_1
TCGACGGTCACCCTTG-3	5344	2347	W3_SEM_Day8	3.06886	0	ExEM_1	ExEM_1
TCGATTTAGTCAGCCC-3	8330	3553	W3_SEM_Day8	3.51741	0	ExEM_1	ExEM_1
TCGATTTCATAATGAG-3	3316	1925	W3_SEM_Day8	3.9807	0	ExEM_1	ExEM_1
TCGCACTCACTACCGG-3	4344	2045	W3_SEM_Day8	4.81123	0	ExEM_1	ExEM_1
TCGCACTGTTAGAGTA-3	4729	2473	W3_SEM_Day8	7.42229	0	ExEM_1	ExEM_1
TCGCAGGAGTAGATCA-3	10128	3967	W3_SEM_Day8	4.32464	0	ExEM_1	ExEM_1
TCGGATAGTGGAACCA-3	30649	6264	W3_SEM_Day8	3.21707	0	ExEM_1	ExEM_1
TCGGGACCATGGATCT-3	20716	5887	W3_SEM_Day8	4.46997	0	ExEM_1	ExEM_1
TCGGGACTCACTTGTT-3	7082	2909	W3_SEM_Day8	2.55578	0	ExEM_1	ExEM_1
TCGGGCACAGCGGATA-3	5691	2514	W3_SEM_Day8	4.35776	0	ExEM_1	ExEM_1
TCGGTCTCACGCGCTA-3	4343	2029	W3_SEM_Day8	2.34861	0	ExEM_1	ExEM_1
TCGTAGATCCTCCACA-3	4665	2174	W3_SEM_Day8	3.30118	0	ExEM_1	ExEM_1
TCGTCCACATCCTAAG-3	5696	2506	W3_SEM_Day8	4.98596	0	ExEM_1	ExEM_1
TCTAACTTCTAATTCC-3	2744	1610	W3_SEM_Day8	6.41399	0	ExEM_1	ExEM_1
TCTACATTCTTACCAT-3	14867	5121	W3_SEM_Day8	2.79814	0	ExEM_1	ExEM_1
TCTACCGAGTAGCTCT-3	5125	2466	W3_SEM_Day8	5.15122	0	ExEM_1	ExEM_1
TCTCACGTCTTCACGC-3	32762	7603	W3_SEM_Day8	2.37775	0	ExEM_1	ExEM_1
TCTGCCACACAAGTTC-3	5519	2714	W3_SEM_Day8	3.24334	0	ExEM_1	ExEM_1
TCTGGCTTCATCGTAG-3	6523	3024	W3_SEM_Day8	2.65215	0	ExEM_1	ExEM_1
TCTGTCGCAGCTAACT-3	19769	5766	W3_SEM_Day8	4.15803	0	ExEM_1	ExEM_1
TCTTCCTAGACGACTG-3	8958	3708	W3_SEM_Day8	4.6104	0	ExEM_1	ExEM_1
TCTTGCGAGGTTCTAC-3	8502	3306	W3_SEM_Day8	3.76382	0	ExEM_1	ExEM_1
TCTTGCGCATCCTATT-3	9597	3611	W3_SEM_Day8	2.88632	0	ExEM_1	ExEM_1
TCTTTGAAGTTTGCTG-3	5583	2657	W3_SEM_Day8	1.95236	0	ExEM_1	ExEM_1
TGAACGTGTACCAGAG-3	5807	2677	W3_SEM_Day8	4.58068	0	ExEM_1	ExEM_1
TGAATCGCATCCGCGA-3	6761	3236	W3_SEM_Day8	2.55879	0	ExEM_1	ExEM_1
TGACAGTGTCATCACA-3	8250	3266	W3_SEM_Day8	3.58788	0	ExEM_1	ExEM_1
TGACGCGGTATACGGG-3	6671	2898	W3_SEM_Day8	5.86119	0	ExEM_1	ExEM_1
TGACGCGGTCGTATTG-3	5246	2449	W3_SEM_Day8	4.74647	0	ExEM_1	ExEM_1
TGAGCATGTACGGTTT-3	4594	2352	W3_SEM_Day8	3.67871	0	ExEM_1	ExEM_1
TGAGCGCGTACCATAC-3	6496	2521	W3_SEM_Day8	5.01847	0	ExEM_1	ExEM_1
TGAGGAGCATATACCG-3	14935	4629	W3_SEM_Day8	4.10445	0	ExEM_1	ExEM_1
TGAGGTTAGATCACTC-3	8982	3710	W3_SEM_Day8	3.05055	0	ExEM_1	ExEM_1
TGAGTCAAGTGGAAGA-3	4463	2156	W3_SEM_Day8	6.04974	0	ExEM_1	ExEM_1
TGAGTCACACATGTTG-3	5348	2784	W3_SEM_Day8	4.39417	0	ExEM_1	ExEM_1
TGAGTCAGTGTGTCGC-3	10155	3729	W3_SEM_Day8	5.64254	0	ExEM_1	ExEM_1
TGAGTCATCGGCCCAA-3	4218	1810	W3_SEM_Day8	4.17259	0	ExEM_1	ExEM_1
TGATCAGAGGCGAACT-3	6037	2618	W3_SEM_Day8	5.35034	0	ExEM_1	ExEM_1
TGATCAGCACGCACCA-3	6466	2728	W3_SEM_Day8	3.75812	0	ExEM_1	ExEM_1
TGATCAGTCGCAACAT-3	5685	2606	W3_SEM_Day8	5.04837	0	ExEM_1	ExEM_1
TGATCTTCATGCCATA-3	5207	2758	W3_SEM_Day8	2.11254	0	ExEM_1	ExEM_1
TGATCTTGTACGTAGG-3	4414	1883	W3_SEM_Day8	5.61849	0	ExEM_1	ExEM_1
TGATCTTTCGCAACAT-3	6627	2977	W3_SEM_Day8	3.44047	0	ExEM_1	ExEM_1
TGATGCAAGTTAACAG-3	7707	3363	W3_SEM_Day8	3.45141	0	ExEM_1	ExEM_1
TGATGCACACGCTATA-3	1773	1223	W3_SEM_Day8	10.5471	0	ExEM_1	ExEM_1
TGATGGTCAAGCAGGT-3	3646	2044	W3_SEM_Day8	6.71969	0	ExEM_1	ExEM_1
TGATTCTGTGTATTGC-3	14734	4913	W3_SEM_Day8	5.36175	0	ExEM_1	ExEM_1
TGATTTCCACTTGTGA-3	3747	1755	W3_SEM_Day8	4.56365	0	ExEM_1	ExEM_1
TGATTTCTCCGAAATC-3	9576	3897	W3_SEM_Day8	3.57143	0	ExEM_1	ExEM_1
TGCACGGGTGGACCAA-3	9192	3577	W3_SEM_Day8	2.29547	0	ExEM_1	ExEM_1
TGCCGAGAGTTTGAGA-3	7212	3036	W3_SEM_Day8	5.7543	0	ExEM_1	ExEM_1
TGCGACGTCATCGGGC-3	11248	4006	W3_SEM_Day8	3.31615	0	ExEM_1	ExEM_1
TGCGATAAGCGCCGTT-3	6964	2691	W3_SEM_Day8	3.84836	0	ExEM_1	ExEM_1
TGCTCGTGTTCTTGCC-3	2727	1448	W3_SEM_Day8	4.21709	0	ExEM_1	ExEM_1
TGCTGAACATCAGCAT-3	6028	2492	W3_SEM_Day8	9.07432	0	ExEM_1	ExEM_1
TGGAGAGGTACGTACT-3	16364	5148	W3_SEM_Day8	3.72769	0	ExEM_1	ExEM_1
TGGAGAGGTGCTCTTC-3	5829	2265	W3_SEM_Day8	4.52908	0	ExEM_1	ExEM_1
TGGAGGAGTCACCTTC-3	13245	4437	W3_SEM_Day8	4.19026	0	ExEM_1	ExEM_1
TGGATGTTCAGTAGGG-3	7652	3091	W3_SEM_Day8	6.59958	0	ExEM_1	ExEM_1
TGGATGTTCTGTCCCA-3	10276	4005	W3_SEM_Day8	3.91203	0	ExEM_1	ExEM_1
TGGCGTGCACTCCCTA-3	13999	4963	W3_SEM_Day8	3.46453	0	ExEM_1	ExEM_1
TGGGAGACATATGCGT-3	9057	3448	W3_SEM_Day8	4.21773	0	ExEM_1	ExEM_1
TGGTAGTAGACACACG-3	30330	6351	W3_SEM_Day8	2.12001	0	ExEM_1	ExEM_1
TGGTAGTTCCCGAACG-3	7600	3565	W3_SEM_Day8	3.78947	0	ExEM_1	ExEM_1
TGGTGATAGTAGACAT-3	4755	2123	W3_SEM_Day8	3.49106	0	ExEM_1	ExEM_1
TGGTGATCACCTAAAC-3	19698	5640	W3_SEM_Day8	2.12712	0	ExEM_1	ExEM_1
TGGTGATGTTTGCCGG-3	3022	1642	W3_SEM_Day8	5.59232	0	ExEM_1	ExEM_1
TGTAACGTCGGCTGAC-3	6036	2590	W3_SEM_Day8	6.19616	0	ExEM_1	ExEM_1
TGTAAGCTCATGCCAA-3	14407	5025	W3_SEM_Day8	4.63663	0	ExEM_1	ExEM_1
TGTCAGAAGCTGTTAC-3	2966	1437	W3_SEM_Day8	5.32704	0	ExEM_1	ExEM_1
TGTCCACCATGACGTT-3	20706	5844	W3_SEM_Day8	6.58746	0	ExEM_1	ExEM_1
TGTCCCACATCAACCA-3	9694	3668	W3_SEM_Day8	4.93089	0	ExEM_1	ExEM_1
TGTGAGTCAAGACAAT-3	5198	2320	W3_SEM_Day8	4.07849	0	ExEM_1	ExEM_1
TGTGATGAGCATCCCG-3	4382	2020	W3_SEM_Day8	5.59105	0	ExEM_1	ExEM_1
TGTGATGGTGGGCTCT-3	12881	4463	W3_SEM_Day8	5.21699	0	ExEM_1	ExEM_1
TGTGCGGAGGCCTTGC-3	5845	2737	W3_SEM_Day8	5.42344	0	ExEM_1	ExEM_1
TGTGGCGCAACAGATA-3	17539	5565	W3_SEM_Day8	3.73453	0	ExEM_1	ExEM_1
TGTGGCGGTTACCGTA-3	22178	5649	W3_SEM_Day8	2.95338	0	ExEM_1	ExEM_1
TGTGTGAAGTATAGGT-3	9600	3743	W3_SEM_Day8	5.09375	0	ExEM_1	ExEM_1
TGTTACTAGTTCAACC-3	6693	2837	W3_SEM_Day8	5.55805	0	ExEM_1	ExEM_1
TTAATCCCAGCCGTCA-3	8002	3507	W3_SEM_Day8	4.54886	0	ExEM_1	ExEM_1
TTAATCCGTCTTACTT-3	5928	2864	W3_SEM_Day8	3.42443	0	ExEM_1	ExEM_1
TTACCGCAGTGCCAGA-3	6698	3148	W3_SEM_Day8	3.34428	0	ExEM_1	ExEM_1
TTACGCCGTAGACACG-3	12094	4480	W3_SEM_Day8	4.32446	0	ExEM_1	ExEM_1
TTACGTTAGGGTACGT-3	4131	2012	W3_SEM_Day8	5.59187	0	ExEM_1	ExEM_1
TTAGGCAAGAGGCTGT-3	13009	4733	W3_SEM_Day8	4.85818	0	ExEM_1	ExEM_1
TTAGGGTGTTCTCTAT-3	5434	2424	W3_SEM_Day8	4.93191	0	ExEM_1	ExEM_1
TTAGTCTAGCATACTC-3	9440	3789	W3_SEM_Day8	6.94915	0	ExEM_1	ExEM_1
TTAGTCTAGGTCGTCC-3	8550	2983	W3_SEM_Day8	5.1345	0	ExEM_1	ExEM_1
TTAGTCTCAGCATCTA-3	28599	6899	W3_SEM_Day8	3.15396	0	ExEM_1	ExEM_1
TTATTGCAGTGATAGT-3	7254	3502	W3_SEM_Day8	3.94265	0	ExEM_1	ExEM_1
TTATTGCCAATTGCTG-3	13646	4994	W3_SEM_Day8	2.9679	0	ExEM_1	ExEM_1
TTCAATCGTAACGATA-3	17046	5402	W3_SEM_Day8	6.14807	0	ExEM_1	ExEM_1
TTCAATCGTGACAGGT-3	5446	2491	W3_SEM_Day8	4.68234	0	ExEM_1	ExEM_1
TTCACCGCAGGTATGG-3	32066	6932	W3_SEM_Day8	2.79112	0	ExEM_1	ExEM_1
TTCACCGGTTCGAACT-3	11719	4262	W3_SEM_Day8	2.86714	0	ExEM_1	ExEM_1
TTCACCGGTTGGGTTT-3	17995	4906	W3_SEM_Day8	4.20672	0	ExEM_1	ExEM_1
TTCACGCCACTACACA-3	10028	4021	W3_SEM_Day8	3.29079	0	ExEM_1	ExEM_1
TTCAGGATCAACCGAT-3	7216	3309	W3_SEM_Day8	3.32594	0	ExEM_1	ExEM_1
TTCCAATTCGAACACT-3	7388	3203	W3_SEM_Day8	3.91175	0	ExEM_1	ExEM_1
TTCCACGGTAATTAGG-3	26899	6641	W3_SEM_Day8	4.50203	0	ExEM_1	ExEM_1
TTCCACGGTGTCCACG-3	8796	3565	W3_SEM_Day8	5.16144	0	ExEM_1	ExEM_1
TTCCACGTCTTACACT-3	15995	5059	W3_SEM_Day8	3.09472	0	ExEM_1	ExEM_1
TTCCGTGCAAGCTACT-3	20874	5787	W3_SEM_Day8	3.10913	0	ExEM_1	ExEM_1
TTCCGTGCAGGCTTGC-3	5066	2510	W3_SEM_Day8	3.4544	0	ExEM_1	ExEM_1
TTCCGTGGTCATCACA-3	10811	4389	W3_SEM_Day8	3.19119	0	ExEM_1	ExEM_1
TTCCGTGTCAACGAGG-3	19669	5667	W3_SEM_Day8	3.69617	0	ExEM_1	ExEM_1
TTCCTTCTCACTGTTT-3	18842	5521	W3_SEM_Day8	3.18968	0	ExEM_1	ExEM_1
TTCGATTAGGTGAGAA-3	2801	1385	W3_SEM_Day8	6.60478	0	ExEM_1	ExEM_1
TTCGATTCATCGTTCC-3	6441	2941	W3_SEM_Day8	5.32526	0	ExEM_1	ExEM_1
TTCTAACAGTCTGGTT-3	7774	3625	W3_SEM_Day8	3.70466	0	ExEM_1	ExEM_1
TTCTAGTCACACCTAA-3	9102	3908	W3_SEM_Day8	3.79038	0	ExEM_1	ExEM_1
TTCTAGTGTCTAACTG-3	11691	4507	W3_SEM_Day8	4.59328	0	ExEM_1	ExEM_1
TTCTAGTTCTCCAAGA-3	5778	2757	W3_SEM_Day8	4.24022	0	ExEM_1	ExEM_1
TTCTTGAAGTGCGACA-3	15395	5082	W3_SEM_Day8	5.16401	0	ExEM_1	ExEM_1
TTGAACGTCCGTGTCT-3	11288	4236	W3_SEM_Day8	4.35861	0	ExEM_1	ExEM_1
TTGACCCAGCAGTAAT-3	19512	5506	W3_SEM_Day8	2.09102	0	ExEM_1	ExEM_1
TTGAGTGCACCTAAAC-3	7675	3199	W3_SEM_Day8	4.37785	0	ExEM_1	ExEM_1
TTGAGTGTCTCAACGA-3	3979	2148	W3_SEM_Day8	7.84117	0	ExEM_1	ExEM_1
TTGATGGAGAAATCCA-3	5136	2558	W3_SEM_Day8	4.24455	0	ExEM_1	ExEM_1
TTGCTGCAGTAGCCAG-3	2380	1252	W3_SEM_Day8	2.89916	0	ExEM_1	ExEM_1
TTGCTGCAGTAGGCCA-3	5928	2567	W3_SEM_Day8	2.96896	0	ExEM_1	ExEM_1
TTGCTGCCAATTAGGA-3	25665	5999	W3_SEM_Day8	4.87434	0	ExEM_1	ExEM_1
TTGGATGGTCGCATGC-3	4505	2493	W3_SEM_Day8	2.59711	0	ExEM_1	ExEM_1
TTGGGCGAGTACTGGG-3	11815	4028	W3_SEM_Day8	6.70334	0	ExEM_1	ExEM_1
TTGGTTTGTTAGCTAC-3	5603	2603	W3_SEM_Day8	4.72961	0	ExEM_1	ExEM_1
TTGGTTTGTTAGGGTG-3	5573	2418	W3_SEM_Day8	4.73713	0	ExEM_1	ExEM_1
TTGTGGATCGTAATGC-3	12445	4463	W3_SEM_Day8	2.35436	0	ExEM_1	ExEM_1
TTGTTCAAGTTACTCG-3	12139	4535	W3_SEM_Day8	4.36609	0	ExEM_1	ExEM_1
TTGTTGTTCCGCTAGG-3	3961	2111	W3_SEM_Day8	5.52891	0	ExEM_1	ExEM_1
TTGTTTGCACAGTGAG-3	15541	5019	W3_SEM_Day8	4.47204	0	ExEM_1	ExEM_1
TTGTTTGGTACAGCGA-3	9468	3594	W3_SEM_Day8	4.47824	0	ExEM_1	ExEM_1
TTTACTGAGTCACGCC-3	10300	4034	W3_SEM_Day8	4.82524	0	ExEM_1	ExEM_1
TTTACTGCAGCTCGGT-3	7060	3122	W3_SEM_Day8	4.07932	0	ExEM_1	ExEM_1
TTTAGTCCATGGAAGC-3	5242	2324	W3_SEM_Day8	5.01717	0	ExEM_1	ExEM_1
TTTATGCAGGATCACG-3	7976	3336	W3_SEM_Day8	5.49147	0	ExEM_1	ExEM_1
TTTCACAAGTGTTCAC-3	5332	2605	W3_SEM_Day8	4.81995	0	ExEM_1	ExEM_1
TTTCACAGTCCACATA-3	10444	4033	W3_SEM_Day8	5.85982	0	ExEM_1	ExEM_1
TTTCAGTCAATCTGCA-3	5479	2802	W3_SEM_Day8	3.28527	0	ExEM_1	ExEM_1
TTTCAGTGTCAACATC-3	3023	1639	W3_SEM_Day8	13.7612	0	ExEM_1	ExEM_1
TTTCCTCGTACCCACG-3	29103	6785	W3_SEM_Day8	3.38453	0	ExEM_1	ExEM_1
TTTCCTCTCGAAGGAC-3	4915	2316	W3_SEM_Day8	4.78128	0	ExEM_1	ExEM_1
TTTCGATCACGGATCC-3	5234	2472	W3_SEM_Day8	4.16507	0	ExEM_1	ExEM_1
TTTGACTCATCGTGCG-3	9864	4130	W3_SEM_Day8	4.63301	0	ExEM_1	ExEM_1
TTTGACTTCAAGTGTC-3	14659	4861	W3_SEM_Day8	4.13398	0	ExEM_1	ExEM_1
TTTGATCAGAAATCCA-3	5077	2450	W3_SEM_Day8	3.48631	0	ExEM_1	ExEM_1
TTTGATCCATGGAATA-3	9151	3724	W3_SEM_Day8	3.33297	0	ExEM_1	ExEM_1
TTTGTTGCACAGAGAC-3	6041	2813	W3_SEM_Day8	4.03907	0	ExEM_1	ExEM_1
TTTGTTGCACGGTAGA-3	12993	4808	W3_SEM_Day8	3.23251	0	ExEM_1	ExEM_1
AAACCCATCCTAGCGG-1	13965	4234	W3_SEM_Day4	7.54028	1	Epiblast_1	Epiblast_1
AAAGGATAGACGATAT-1	8750	3330	W3_SEM_Day4	7.18857	1	Epiblast_1	Epiblast_1
AAAGGATTCATCACCC-1	17019	5514	W3_SEM_Day4	8.02045	1	Epiblast_1	Epiblast_1
AAAGGTAAGGAGAATG-1	12744	4151	W3_SEM_Day4	7.00722	1	Epiblast_1	Epiblast_1
AAAGTCCTCAAATAGG-1	12940	4283	W3_SEM_Day4	5.56414	1	Epiblast_1	Epiblast_1
AACAAAGAGGTCCGAA-1	11763	4000	W3_SEM_Day4	3.84256	1	Epiblast_1	Epiblast_1
AACAACCTCGGTCGGT-1	15761	4974	W3_SEM_Day4	4.70148	1	Epiblast_1	Epiblast_1
AACAAGAGTTCCGTTC-1	11751	4059	W3_SEM_Day4	6.06757	1	Epiblast_1	Epiblast_1
AACACACAGTGCTCGC-1	12297	3840	W3_SEM_Day4	5.92828	1	Epiblast_1	Epiblast_1
AACACACCAAGAATAC-1	26448	6042	W3_SEM_Day4	4.98714	1	Epiblast_1	Epiblast_1
AACACACCACACCGCA-1	20728	5857	W3_SEM_Day4	11.9259	1	Epiblast_1	Epiblast_1
AACACACTCTTGGGCG-1	13962	4473	W3_SEM_Day4	5.36456	1	Epiblast_1	Epiblast_1
AACAGGGCATGGACAG-1	8875	3597	W3_SEM_Day4	6.4	1	Epiblast_1	Epiblast_1
AACCAACCAACCCGCA-1	17216	4910	W3_SEM_Day4	3.77556	1	Epiblast_1	Epiblast_1
AACCACAAGCTCGGCT-1	18284	5204	W3_SEM_Day4	4.45198	1	Epiblast_1	Epiblast_1
AACCTTTGTACCGGAA-1	12436	3824	W3_SEM_Day4	6.56964	1	Epiblast_1	Epiblast_1
AACTTCTAGGTCTACT-1	7855	2913	W3_SEM_Day4	6.00891	1	Epiblast_1	Epiblast_1
AAGACAAGTTGCGGAA-1	15246	4447	W3_SEM_Day4	6.69684	1	Epiblast_1	Epiblast_1
AAGACAATCATCCTAT-1	8614	3735	W3_SEM_Day4	4.93383	1	Epiblast_1	Epiblast_1
AAGACAATCTGATTCT-1	14077	4299	W3_SEM_Day4	4.73112	1	Epiblast_1	Epiblast_1
AAGATAGGTACTCCGG-1	10666	3744	W3_SEM_Day4	8.48491	1	Epiblast_1	Epiblast_1
AAGATAGTCTGGCTGG-1	25622	5799	W3_SEM_Day4	5.63188	1	Epiblast_1	Epiblast_1
AAGCCATCAGCCCAGT-1	17369	5147	W3_SEM_Day4	4.50803	1	Epiblast_1	Epiblast_1
AAGCGAGCAATGGCCC-1	11406	4128	W3_SEM_Day4	5.80396	1	Epiblast_1	Epiblast_1
AAGCGAGCAGTTGGTT-1	10850	3816	W3_SEM_Day4	8.40553	1	Epiblast_1	Epiblast_1
AAGCGAGCATAACTCG-1	11165	3726	W3_SEM_Day4	5.97403	1	Epiblast_1	Epiblast_1
AAGGTAACAGGTCTCG-1	10344	3976	W3_SEM_Day4	4.94973	1	Epiblast_1	Epiblast_1
AAGTGAACATAGAAAC-1	9578	3221	W3_SEM_Day4	6.7133	1	Epiblast_1	Epiblast_1
AATCGTGAGTCTAGCT-1	15861	4685	W3_SEM_Day4	5.27709	1	Epiblast_1	Epiblast_1
AATCGTGCACAGCTGC-1	12560	3833	W3_SEM_Day4	7.26115	1	Epiblast_1	Epiblast_1
AATGAAGCACTACTTT-1	10499	3688	W3_SEM_Day4	5.21954	1	Epiblast_1	Epiblast_1
AATGCCAGTTACTCAG-1	27827	6352	W3_SEM_Day4	4.2297	1	Epiblast_1	Epiblast_1
AATGGCTCAATCGAAA-1	7240	2650	W3_SEM_Day4	12.8591	1	Epiblast_1	Epiblast_1
AATGGCTCACTACACA-1	16406	4747	W3_SEM_Day4	4.36426	1	Epiblast_1	Epiblast_1
AATTCCTTCCCTAGGG-1	9848	3561	W3_SEM_Day4	4.7827	1	Epiblast_1	Epiblast_1
AATTTCCAGGGTGAAA-1	7685	3201	W3_SEM_Day4	10.4229	1	Epiblast_1	Epiblast_1
[truncated: 10,191 more rows]

## Sheet: CTB & STB cells
Cell	currated cell annotation
AAAGTGAGTAGACACG-1	STB_like
AAAGTGATCATCCCGT-1	STB_like
AACGAAACACAGTACT-1	STB_like
AACGAAATCATGAAAG-1	STB_like
AAGTACCTCCGTGGTG-1	STB_like
AATGGAACAAGTCCCG-1	STB_like
ACACCAAAGGATCACG-1	STB_like
ACCTGTCGTTGCTCAA-1	STB_like
ACGTACAAGATCACCT-1	STB_like
ACGTTCCCATGTGGTT-1	STB_like
AGACACTCAATACCCA-1	STB_like
AGACCCGGTTGGGTAG-1	STB_like
AGAGAATAGCGATGAC-1	STB_like
AGATCCATCGACTCCT-1	STB_like
AGATGAATCTGGCTGG-1	STB_like
AGGATCTTCATGCTAG-1	STB_like
AGGTGTTTCACCCATC-1	STB_like
AGGTTGTTCGAGAGAC-1	STB_like
ATCATTCAGCCTGTCG-1	STB_like
ATCGGCGCAGGTGACA-1	STB_like
ATCGGCGTCCCGTTCA-1	STB_like
ATGAAAGGTGGTAATA-1	STB_like
ATGGGAGCACGGCACT-1	STB_like
ATGGGTTAGCGAGTCA-1	STB_like
ATTACCTGTGGAAGTC-1	STB_like
ATTTACCAGTGTTCCA-1	STB_like
CACTGGGCACTTCATT-1	STB_like
CACTTCGAGACCGCCT-1	STB_like
CAGTTCCAGTAGGCCA-1	STB_like
CATCCACAGTTCACTG-1	STB_like
CATGCGGAGCAGCCCT-1	STB_like
CCGGTGAGTTGGGATG-1	STB_like
CCTCTAGGTGCCCGTA-1	STB_like
CGAATTGGTTGCAAGG-1	STB_like
CGCAGGTCAGCGGTTC-1	STB_like
CGGAATTGTATGAAAC-1	STB_like
CGTCAAAGTTGCCGAC-1	STB_like
CTACTATGTCAGATTC-1	STB_like
CTATCCGAGACATGCG-1	STB_like
CTCAGTCGTGACTAAA-1	STB_like
CTCATGCCAATCGCGC-1	STB_like
CTCCTTTTCATGCCGG-1	STB_like
GAACTGTGTGTCCACG-1	STB_like
GAATAGAAGATGCAGC-1	STB_like
GACAGCCCATCGGATT-1	STB_like
GACTATGGTTACACAC-1	STB_like
GAGACCCTCAACTGGT-1	STB_like
GAGTCATGTGTAAACA-1	STB_like
GAGTCTACATGAATAG-1	STB_like
GATCCCTAGTGTAGAT-1	STB_like
GATGACTAGGTTTACC-1	STB_like
GATTCGATCAGTAGGG-1	STB_like
GCAACCGCAGGCGAAT-1	STB_like
GCAGTTAGTCGTAATC-1	STB_like
GCATTAGTCTGGTTGA-1	STB_like
GCCAACGAGGAAGTGA-1	STB_like
GCGGATCCACAACATC-1	STB_like
GGAGGTACAGATACCT-1	STB_like
GGATCTAAGCATCCCG-1	STB_like
GGATCTACACTTCCTG-1	STB_like
GGCACGTTCCAAGCAT-1	STB_like
GGCTTGGGTATTGGCT-1	STB_like
GGGCGTTTCCGGCAGT-1	STB_like
GGGCTACAGTGGATTA-1	STB_like
GGGTGTCCACATATGC-1	STB_like
GGTGAAGTCATAGGCT-1	STB_like
GTAACCAGTTCTCCCA-1	STB_like
GTCATTTAGAGTCACG-1	STB_like
GTCTCACCACCGTCTT-1	STB_like
GTCTGTCAGCACGATG-1	STB_like
GTCTGTCAGTACAACA-1	STB_like
GTGCTGGCAGGTGACA-1	STB_like
GTGCTGGGTTATGGTC-1	STB_like
GTGGCGTGTCACCGAC-1	STB_like
GTGTAACAGCTCCATA-1	STB_like
GTTTACTCAAGACGAC-1	STB_like
TAAGCACTCACCGCTT-1	STB_like
TAAGTCGGTAATGCTC-1	STB_like
TACCTGCAGACCGTTT-1	STB_like
TACGGGCTCCGTGTAA-1	STB_like
TATACCTGTACGGTTT-1	STB_like
TATTCCAAGTGCACCC-1	STB_like
TCACTCGTCTCCAATT-1	STB_like
TCAGTGAGTGGCTCTG-1	STB_like
TCCTGCAAGAGATCGC-1	STB_like
TCGCACTAGAGTCTTC-1	STB_like
TCGCAGGTCGCGGTAC-1	STB_like
TCGGGACCATAGACTC-1	STB_like
TCGTGCTCACTTCAGA-1	STB_like
TCTCAGCCAAGGATGC-1	STB_like
TCTCCGAGTTGTCAGT-1	STB_like
TCTTGCGAGCCGTCGT-1	STB_like
TGCATCCTCGGCTCTT-1	STB_like
TGCCGAGTCTTTGATC-1	STB_like
TGTGATGTCAAGTCGT-1	STB_like
TGTTGGAGTTTCGGCG-1	STB_like
TTAATCCGTACTCCCT-1	STB_like
TTAGTCTGTGCCGAAA-1	STB_like
TTGAACGCAGAAGTTA-1	STB_like
TTGTGTTTCGAGAGCA-1	STB_like
ACGGGTCAGGGCGAGA-1	CTB_like
ACTGCAATCTCTCGAC-1	CTB_like
ACTGTCCTCCTTCTGG-1	CTB_like
AGAACCTTCGGTCTGG-1	CTB_like
AGAAGTAAGGGACAGG-1	CTB_like
AGGTGTTGTCCAACGC-1	CTB_like
ATCGATGAGATTGGGC-1	CTB_like
CACACAACAAGAAATC-1	CTB_like
CAGGGCTAGGGCGAGA-1	CTB_like
CAGTGCGCACACGTGC-1	CTB_like
CGGAGAATCTTCTAAC-1	CTB_like
CGTAGTAAGTCGAATA-1	CTB_like
CTGAATGGTCGCACGT-1	CTB_like
CTGCATCAGCCATTCA-1	CTB_like
GAGGGTATCGGAAACG-1	CTB_like
GCAGTTACACATAGCT-1	CTB_like
GCCAGGTAGAAACACT-1	CTB_like
GCGATCGCACAGACGA-1	CTB_like
GGGACTCAGTCTGTAC-1	CTB_like
GGTGATTCAATCGCAT-1	CTB_like
GGTGATTGTTGTCCCT-1	CTB_like
TACCGAAGTCACTACA-1	CTB_like
TACCTGCAGCGCTGCT-1	CTB_like
TATCTGTGTCCATCTC-1	CTB_like
TCAGTGAGTACGATTC-1	CTB_like
TCATGTTTCGAGTCTA-1	CTB_like
TGACTCCTCATTGGTG-1	CTB_like
TGCGGCAAGGTTATAG-1	CTB_like
TGCTTCGTCCTGGTCT-1	CTB_like
TGTCCTGCAGCACGAA-1	CTB_like
TTTGGTTAGGTTGGAC-1	CTB_like

## Sheet: CTB vs STB DEGs
Name	AAAGTGAGTAGACACG-1	AAAGTGATCATCCCGT-1	AACGAAACACAGTACT-1	AACGAAATCATGAAAG-1	AAGTACCTCCGTGGTG-1	AATGGAACAAGTCCCG-1	ACACCAAAGGATCACG-1	ACCTGTCGTTGCTCAA-1	ACGGGTCAGGGCGAGA-1	ACGTACAAGATCACCT-1	ACGTTCCCATGTGGTT-1	ACTGCAATCTCTCGAC-1	ACTGTCCTCCTTCTGG-1	AGAACCTTCGGTCTGG-1	AGAAGTAAGGGACAGG-1	AGACACTCAATACCCA-1	AGACCCGGTTGGGTAG-1	AGAGAATAGCGATGAC-1	AGATCCATCGACTCCT-1	AGATGAATCTGGCTGG-1	AGGATCTTCATGCTAG-1	AGGTGTTGTCCAACGC-1	AGGTGTTTCACCCATC-1	AGGTTGTTCGAGAGAC-1	ATCATTCAGCCTGTCG-1	ATCGATGAGATTGGGC-1	ATCGGCGCAGGTGACA-1	ATCGGCGTCCCGTTCA-1	ATGAAAGGTGGTAATA-1	ATGGGAGCACGGCACT-1	ATGGGTTAGCGAGTCA-1	ATTACCTGTGGAAGTC-1	ATTTACCAGTGTTCCA-1	CACACAACAAGAAATC-1	CACTGGGCACTTCATT-1	CACTTCGAGACCGCCT-1	CAGGGCTAGGGCGAGA-1	CAGTGCGCACACGTGC-1	CAGTTCCAGTAGGCCA-1	CATCCACAGTTCACTG-1	CATGCGGAGCAGCCCT-1	CCGGTGAGTTGGGATG-1	CCTCTAGGTGCCCGTA-1	CGAATTGGTTGCAAGG-1	CGCAGGTCAGCGGTTC-1	CGGAATTGTATGAAAC-1	CGGAGAATCTTCTAAC-1	CGTAGTAAGTCGAATA-1	CGTCAAAGTTGCCGAC-1
Cell annotation	CTB_like	CTB_like	CTB_like	CTB_like	CTB_like	CTB_like	CTB_like	CTB_like	CTB_like	CTB_like	CTB_like	CTB_like	CTB_like	CTB_like	CTB_like	CTB_like	CTB_like	CTB_like	CTB_like	CTB_like	CTB_like	CTB_like	CTB_like	CTB_like	CTB_like	CTB_like	CTB_like	CTB_like	CTB_like	CTB_like	CTB_like	STB_like	STB_like	STB_like	STB_like	STB_like	STB_like	STB_like	STB_like	STB_like	STB_like	STB_like	STB_like	STB_like	STB_like	STB_like	STB_like	STB_like	STB_like
RAB25	2.5	0.218097	2.5	0.190559	0.25874	0.382579	0.293657	2.5	0.421913	0.398748	0.321011	0.181692	0.299315	0.163589	0.139081	0.185454	0.172749	0.245649	2.5	0.404531	0.231052	0.373305	0.218246	0.223041	2.5	1.8635	0.237754	0.377074	0.213977	0.464126	0.324187	0.128587	0.130973	0.386048	0.145489	0.319409	0.151105	0.194053	0.197448	0.221573	0.507726	0.370409	0.290021	0.208177	0.420924	2.5	0.221189	0.228183	0.191238
HPGD	2.5	-0.328151	0.551546	2.5	-0.309455	-0.431582	-0.322214	0.713643	-0.440061	-0.384587	-0.262353	-0.411617	-0.322079	-0.424012	-0.348817	-0.307844	2.5	2.5	1.80667	-0.368845	-0.195761	-0.42917	-0.431549	-0.330389	2.5	1.35024	-0.452955	-0.432865	2.3895	-0.0688699	-0.302501	-0.341962	-0.346476	-0.374444	-0.374913	1.68978	-0.275979	-0.419356	2.5	-0.324815	-0.0625598	-0.198212	1.76423	-0.412616	-0.432156	0.376562	-0.468925	-0.325032	-0.241352
LGALS3	2.26736	-0.0681983	-1.245	-0.246592	-0.111221	-0.248283	0.0186236	2.5	-0.0830609	-0.298827	-0.345552	-0.223413	0.029144	-0.193334	-0.331633	-0.229222	0.0483473	-0.282356	2.5	-0.412387	2.5	-0.0115568	0.169865	-0.0622411	-1.64807	0.383489	-0.360931	-0.238398	0.0604559	-1.87388	0.101754	0.0597426	0.0515823	-0.361211	-0.358632	-0.0543237	-0.212635	-0.21619	-0.209121	-0.0212848	-1.84439	-1.66131	2.5	-0.231687	-0.0760187	2.5	0.11732	-0.165269	-0.204389
PHLDA2	2.5	-0.423327	-1.26994	-0.624377	2.5	2.5	-0.511938	-0.962381	-0.720972	-0.874461	0.048114	-0.0675563	-0.521668	-0.0194373	-0.753572	-0.839251	-0.600058	-0.301521	2.5	-0.920304	0.65293	-0.434448	-0.90803	2.5	2.5	2.31056	-0.731438	-0.506767	-0.555138	-2.5	-0.54859	-0.723754	-0.705895	-1.00202	-0.520394	-0.413345	-0.878297	2.5	-0.0238372	-0.452653	2.5	2.5	2.5	-0.0528199	-0.70783	2.5	-0.837816	-0.318502	-1.35958
KRT8	1.23713	-2.00484	1.25931	-0.00460395	0.879104	-0.731105	0.587466	1.22352	-2.10712	-2.39455	1.45743	0.367845	-1.95746	-0.622462	-2.21282	-2.326	-0.207005	-0.140997	1.87816	-2.44793	2.5	-2.07265	-2.15484	-0.208353	2.5	1.0436	-0.359757	1.52987	0.84675	1.07384	0.352109	0.508041	-0.0543896	0.116105	-0.258209	0.559648	-0.56166	-0.838199	0.0382556	-0.152771	2.21381	1.86599	1.05729	-1.92693	-2.10983	0.906997	-2.12774	0.616966	-1.20649
SPINT2	1.96768	1.57604	1.62953	-0.570636	0.674312	-0.59036	-0.701649	0.762543	-0.619117	2.16077	1.28534	-0.580973	1.51083	-0.568652	-0.547263	-0.691688	-0.899891	-0.568633	1.58874	-0.475061	0.863301	2.31686	-0.88355	-0.681977	2.35205	0.87263	-0.660623	-0.590093	-0.889645	2.5	-0.698029	-0.933448	-0.929511	-0.492184	-0.545376	-0.610848	-0.720111	-0.583863	-0.579768	-0.843572	2.215	-1.16318	2.16003	-0.593875	-0.623966	1.87747	-0.842863	-0.66456	-1.09425
SLC3A2	1.96599	-1.64805	1.67808	0.85022	0.177765	-1.74927	0.0746954	0.804872	0.357147	-1.35581	1.8942	0.255476	-1.71066	-1.70893	-1.48496	-1.53137	1.17451	-1.66742	1.10954	-1.32057	1.94407	-0.0141771	1.20745	0.33299	0.949549	0.696724	0.720425	-1.74734	0.399357	2.02273	0.977738	-1.78322	-1.78142	-1.37305	-1.48596	-1.68671	0.6601	-1.69899	-1.7009	-1.71987	2.19765	0.772164	2.1225	-0.272443	0.534188	1.55114	-1.84639	-1.67852	0.252838
KRT19	1.5544	-0.923274	2.17815	0.746364	-0.967584	-1.05723	-0.917555	1.74304	-1.03573	-1.18366	1.32005	0.537662	-0.918402	-0.842468	-1.06235	-1.10197	-1.01176	0.599914	1.89068	-1.18998	1.33637	-1.02792	-1.05608	1.0564	2.5	1.06454	-1.0987	0.358922	-0.985667	1.80295	-0.924594	-1.01396	-1.0104	0.910797	-1.08931	-1.00247	-1.15176	0.0701134	-0.835185	0.59381	-1.6391	0.96508	0.740466	0.17547	0.563998	2.5	0.811791	-0.921394	-1.04775
LDHA	-0.00177605	-1.1989	-1.06176	-1.00812	-1.09369	-1.01658	1.39605	0.767808	-1.04996	-1.12667	-1.1968	-1.1984	-1.18541	-1.1728	-1.12344	-1.09255	-1.11891	-1.02888	-0.190891	-1.17549	-0.037069	-1.01475	-1.07043	0.468161	0.334446	0.685576	-1.09219	-1.00801	-1.11064	0.737436	-1.17142	-1.11805	-1.11977	-1.163	-1.1534	-1.06262	-1.13885	-1.18512	-1.17846	-1.1101	-1.42533	2.31889	-1.40601	-1.1974	-1.07226	0.433796	-1.0671	-1.16988	-1.15492
CLDN7	2.30194	-0.362963	-2.00874	-0.596443	-0.375254	-0.577729	2.222	0.398684	-0.58701	-0.829828	1.11976	-0.284268	-0.335428	-0.331323	-0.671587	-0.739376	-0.326464	-0.633145	0.0732323	-0.878173	-1.31849	2.08992	-0.688895	-0.431025	-0.240818	1.20043	-0.681027	-0.590343	-0.286075	2.48809	-0.383709	-0.348791	-0.34486	-0.869881	-0.602124	-0.567244	-0.809584	-0.290536	-0.296628	-0.336375	1.18691	-1.8069	2.35805	-0.294717	-0.587348	2.42662	2.0656	2.5	-0.492093
H19	0.68277	-0.802533	1.11819	0.946	-0.73382	-0.802086	0.403315	0.551826	-0.884668	1.4806	-1.10515	-0.635234	1.17624	-0.622245	-0.770551	0.879298	-0.941649	0.837161	-1.42412	-0.874818	0.453588	0.829834	-1.0059	-0.725941	1.21113	1.70735	-0.84639	0.573705	-0.931598	-1.63239	-0.835593	-0.976364	-0.972937	-0.899894	-0.783277	-0.818353	-0.89339	-0.631842	-0.629365	-0.906937	-1.77179	-0.484435	-0.445122	-0.639344	-0.88395	-0.116368	-0.961	-0.733257	-0.407202
CCR7	2.5	-2.5	-2.26072	-2.5	-2.5	-2.5	-2.5	-2.5	-2.5	-2.5	2.5	-2.18283	-2.5	-2.46229	-2.35046	-2.5	-2.5	-2.5	-2.5	-2.5	-2.5	-2.5	-2.5	-2.5	2.5	-2.5	-2.5	-2.5	-2.5	2.5	-2.5	-2.5	-2.5	-2.5	-1.86353	-2.5	-2.5	-2.30914	-2.31678	-2.5	2.5	-2.5	-2.5	-2.2507	-2.5	-2.5	-2.5	-2.5	-2.5
TAGLN	2.5	-0.279945	-0.502999	-0.357732	-0.334979	-0.338263	-0.279501	-0.426019	-0.301882	-0.270135	-0.018523	-0.297755	-0.277778	-0.296548	-0.304464	-0.335706	2.5	-0.340512	2.5	-0.274365	-0.00115704	-0.245184	-0.267472	-0.372875	-0.0172408	0.00403108	-0.340873	-0.336761	-0.230858	0.0353963	-0.277281	-0.215678	-0.220952	-0.273969	-0.294062	-0.312173	-0.330999	-0.298144	-0.296825	-0.255032	0.196936	-0.0966448	0.0389388	-0.300675	-0.302897	0.868569	-0.294236	-0.311653	-0.166768
CD164	1.19819	1.47044	-1.70386	-1.87854	0.184345	-0.456323	-1.61728	1.4277	-1.9335	-1.72492	-0.305864	-1.50898	-1.62321	-0.150827	-1.66681	-1.88558	-1.98261	-1.93401	0.757579	1.21358	0.820085	1.43615	-2.20538	0.336035	-1.95452	0.0983219	-1.88665	-1.94526	1.07213	2.17107	-1.65654	-2.01712	-2.00828	-1.79992	-1.67321	-1.91784	-1.78738	-1.5244	1.71354	-1.89742	-2.46495	0.0362351	2.07054	0.429628	1.27017	0.623671	-2.14125	-1.58558	-2.22125
IFI6	2.5	-0.994732	2.5	-1.84768	-1.26269	-1.98244	-1.09283	2.5	-1.90239	-1.83784	2.5	-1.29835	-1.09863	-1.39445	-1.9171	-2.32106	-1.7341	-2.0228	0.655144	-1.92745	-1.56617	-2.19917	-2.5	-1.38893	2.5	1.59518	-2.34068	-1.94422	-1.66874	2.5	-1.18383	-1.89628	-1.86453	-1.91948	-1.70781	-2.06832	-2.34938	-1.3269	-1.31703	-1.58861	-0.72842	-2.5	2.5	-1.29106	-1.93687	2.5	-2.5	-1.08198	1.38857
PLIN2	1.48402	-1.73631	2.5	-1.85905	-1.84657	-2.08307	-1.87607	0.0988108	-2.1596	-1.58673	1.14695	-1.64264	-1.8845	-1.67679	-1.64848	1.63442	-2.10008	-1.90921	1.90153	2.22975	2.47194	-2.27462	-2.33959	-1.89307	-0.247492	1.89247	-1.80617	1.56922	-2.09502	2.5	-1.95369	-2.12556	-2.11377	-1.63063	1.27307	-2.02937	-1.72898	-1.66631	0.456919	-2.03673	-2.5	1.75409	2.5	0.229098	1.83338	0.9113	1.15329	-1.70834	-2.5
HSPB1	1.70145	-1.90835	2.05433	-1.96571	-2.15584	-0.884059	-2.09922	-0.395824	-2.20144	1.47823	2.32828	1.3668	0.537998	0.443714	-1.71143	2.18719	-2.31009	-1.96127	-1.78671	-1.61729	1.39438	-0.102128	-0.232816	1.43076	0.471243	1.15111	-1.94674	-2.19898	0.37419	1.31971	-2.16619	-2.35331	1.551	-1.70543	1.09146	-2.09304	-1.89793	-1.97174	-1.96532	1.54872	2.5	2.5	2.5	-1.95072	1.56652	2.5	-2.48133	0.743885	-1.34722
DSP	0.423118	-1.3221	2.5	-1.24037	1.34928	-0.178103	-1.39178	1.64628	-1.44655	1.80744	1.56776	-1.29834	-1.39613	-0.234744	-1.13194	-1.17754	-1.51082	-1.30641	0.777464	1.40045	1.69253	-1.5043	-1.52148	-1.46679	2.5	2.5	-1.33488	-1.37777	0.945146	2.5	1.66607	-1.53315	-1.52751	-1.04938	1.33218	-1.36647	-1.17066	0.842625	1.80879	1.08825	-1.61911	0.514186	-1.80936	0.282171	-1.44234	0.693947	-1.53201	-1.31301	-1.59657
SERPINB9	1.52443	-1.42142	0.959551	-1.31204	-0.0263074	-1.42542	-1.51963	0.793783	-1.50328	-1.34138	1.6937	-1.22518	-1.52538	-1.25908	2.5	1.39636	-1.61238	-1.35362	-1.28492	-1.33358	2.5	-1.61776	-1.70952	-1.42731	1.76396	1.78543	1.87883	-1.41894	0.739735	2.5	2.25718	-1.63355	-1.6277	-1.34639	-1.24537	1.02716	-1.40199	-1.24091	1.7234	-1.519	0.14513	-1.97628	-2.5	0.283084	-1.53177	0.221134	-1.72263	-1.36633	-0.0113038
VAMP8	1.56735	-0.42713	-1.28482	-0.381558	-0.342596	-0.291566	-0.388839	0.670601	-0.307146	-0.44148	-0.256242	-0.482788	-0.383966	-0.46299	-0.501025	-0.506464	-0.317186	-0.444134	1.00763	-0.472018	0.668468	-0.275535	-0.334477	-0.33882	1.34693	1.09194	-0.410278	-0.284833	-0.330517	2.5	-0.345869	2.46046	-0.318136	-0.446432	-0.542955	-0.435701	-0.477388	-0.461346	-0.458642	2.42479	-0.807743	-0.7768	2.05983	-0.454786	-0.303131	1.5392	-0.304017	-0.403484	-0.285453
PTMA	-0.130498	-2.5	-0.687859	-2.5	-2.5	-1.5036	-0.565244	0.60335	-0.207563	-2.5	-1.2804	-0.186471	0.428865	-0.687067	-0.13549	-2.5	-2.5	0.6962	0.0965679	-1.34694	0.263242	-2.5	-2.5	-1.63851	0.566577	-0.781912	-2.5	0.296912	-1.047	-0.846561	-1.19731	-2.5	-2.5	-0.358912	-2.5	-2.5	-1.23336	-1.77625	-0.60907	-2.5	-0.0575245	1.49421	-0.741394	-1.64538	-2.5	0.113252	-1.41142	-0.804724	-2.33769
PAGE4	-2.10501	-0.697162	-2.44221	-1.26246	-0.963864	-1.22409	-0.786393	2.5	-1.17859	-1.78989	-2.5	-0.45315	-0.797421	-0.505905	-0.71621	-1.52785	-2.28713	-1.11534	2.5	-1.77203	-2.5	-2.08333	-2.44925	-1.04111	2.5	-2.5	-1.89882	-1.25394	-2.23373	2.5	-0.875503	-2.4562	-2.40793	-1.92897	-0.556489	-1.22758	-1.65722	-0.468771	-0.468729	-2.07483	2.40882	-2.5	2.5	-0.463497	-1.18592	1.10802	-2.17526	-0.767164	-2.5
CLDN6	1.98422	-0.315173	-0.506525	-0.206755	-0.304361	-0.214596	-0.325214	1.26593	-0.249159	-0.166728	1.56806	-0.262243	-0.327266	-0.263118	-0.175855	-0.19148	-0.433883	-0.185722	2.3532	-0.1509	-0.275307	-0.320966	-0.320448	-0.309337	1.579	1.02532	-0.185445	-0.20675	-0.41434	0.121724	-0.334884	-0.450686	-0.445204	-0.13746	-0.217959	-0.22421	-0.244259	1.15372	-0.269886	-0.387555	0.0058012	0.120604	1.56897	-0.273742	-0.25293	2.36961	-0.309358	-0.290881	-0.390655
ANXA3	2.5	-0.368699	2.5	-0.173621	-0.414145	-0.133926	-0.321994	0.0906412	-0.0530668	2.5	1.40137	-0.468006	-0.319004	-0.38677	-0.190229	-0.127285	-0.0192125	-0.159504	2.5	-0.0351435	1.53645	0.0893816	0.144966	-0.368971	1.24395	1.50168	-0.0812088	-0.135588	-0.0202441	1.14544	-0.260407	-0.00737529	-0.020451	-0.0400757	-0.229641	-0.0584985	-0.102931	-0.466797	-0.457058	2.5	1.6157	2.5	1.55101	-0.471808	-0.0281975	1.07119	0.102047	-0.446254	0.222511
TPM1	1.47481	-0.703187	-1.03641	-0.523965	-0.701922	-0.500934	-0.676784	1.42159	-0.489365	-0.485689	0.731622	-0.676124	-0.677298	-0.660824	-0.573632	-0.571374	-0.605417	-0.537224	2.5	-0.481369	-0.0975789	-0.44052	-0.423242	-0.71595	2.07675	0.252014	-0.468503	-0.511006	-0.605036	1.57466	-0.651504	-0.631442	-0.629383	1.40119	-0.631818	-0.493059	-0.587448	-0.66812	-0.664031	1.25481	0.017877	-0.24515	-0.209974	-0.680922	1.44183	0.892218	-0.478742	-0.715295	-0.471093
CD9	2.5	-0.664837	-0.946454	-0.842716	-0.820517	-0.888165	-0.697569	-0.541332	-0.799757	-0.809887	-0.697644	-0.644603	-0.6982	0.720641	-0.842826	-0.736563	-0.571839	-0.804249	1.618	-0.735498	-0.541441	-0.668615	-0.728443	-0.844525	2.5	0.788805	-0.813618	-0.887847	-0.582561	-0.569738	-0.708075	-0.600384	-0.599595	-0.801571	-0.801377	-0.742418	-0.721773	-0.643824	-0.641002	-0.598699	2.5	-0.43622	2.40139	-0.650356	-0.798204	1.92202	-0.738912	-0.775086	-0.62326
TMSB10	1.90382	-2.5	1.78144	-2.5	-0.957511	-1.47338	-0.356783	1.06086	-0.184058	-2.5	1.5752	-2.5	0.109117	-2.5	-0.0797665	-2.5	-2.5	-2.5	1.01243	-2.5	1.08305	-0.608402	-2.5	-2.5	1.91429	-0.976978	-2.5	-2.5	-2.5	-0.0854294	-2.5	-2.5	-2.5	-0.235521	-2.5	-2.5	-2.5	-2.5	-0.684723	-2.5	-1.68439	-1.32205	1.74101	-2.5	-2.5	0.722164	-0.597242	-2.5	-1.65642
KRT18	1.78752	-0.47804	0.189094	0.322491	0.514643	-1.05361	-0.14531	0.868984	0.416724	1.20876	2.00224	-2.30918	0.6084	-0.628063	-2.5	0.2429	-2.39079	-0.466199	1.93603	0.682413	2.5	0.429843	-0.877787	1.07716	2.5	1.18058	0.0976784	-2.45788	0.825477	1.29153	1.15043	0.607068	-0.376132	0.254533	-0.566299	-2.39252	0.212201	0.16944	-0.939782	-2.38992	2.22782	2.5	1.90846	-0.133072	0.599497	0.982718	0.192279	0.285389	-0.0200635
SQSTM1	2.39035	1.87283	-1.72583	1.76722	-1.22132	-1.66391	-1.25442	1.67401	-1.69708	-1.94812	-0.0769915	-1.19857	1.88173	-1.19544	-1.87298	-1.89082	1.58241	-1.75863	1.67684	-1.94575	2.5	-1.88438	-1.94687	0.942382	1.53938	2.5	-1.95895	-1.65782	-1.54742	1.51991	-1.26901	1.65282	-1.62278	1.3254	2.5	-1.79608	-1.88009	-1.18733	2.19245	1.75359	0.215392	-2.43303	1.52778	-1.18079	-1.69228	1.30206	-1.84665	-1.23572	-1.75021
SLC40A1	0.548228	-1.80513	1.59864	-2.29505	-1.92935	1.66361	-1.96531	0.935394	-2.5	-2.5	-0.317303	-1.54151	-1.97807	1.15073	-2.22783	1.90947	-2.5	-2.23781	1.02359	-2.5	-1.51159	-2.5	-2.5	0.594241	-0.887147	0.511341	-2.5	-2.46525	-2.5	1.36791	-2.09559	1.14477	-2.5	-2.5	-2.07423	-2.47776	-2.5	-1.56558	-1.56109	-2.5	1.29844	-2.5	-0.337752	-1.56173	-2.5	2.5	-2.5	-1.74473	-1.29536
CTSV	1.1616	-0.288879	-0.410171	-0.0379772	-0.2376	0.0170168	-0.236252	1.93458	0.0471018	-0.138215	0.337706	-0.337874	-0.228872	-0.319754	-0.101494	-0.0713652	-0.27379	0.0076922	0.434168	-0.168576	1.27081	0.0618639	0.0712879	-0.246753	0.977834	0.999335	-0.0464235	0.00765829	2.15646	2.5	-0.194715	-0.287019	-0.289955	-0.137346	-0.148225	0.0691739	-0.120434	-0.323683	-0.333038	-0.241568	0.795211	0.185608	2.5	-0.335599	0.0511016	0.745917	0.0339061	-0.289503	-0.119034
S100A10	0.849284	-1.05719	-0.246253	-1.07569	-1.13109	-1.1362	-1.07952	0.178776	-1.09111	-1.06485	-1.06002	-1.14429	-1.07703	-1.13948	-1.0674	-1.02959	-1.00943	-1.11517	0.741026	-1.06083	-0.923094	-1.01748	-1.05018	-1.12852	0.671343	-0.421184	-1.07825	0.103565	-1.00411	-0.195956	-1.07561	-1.01045	-1.01262	-1.08644	-1.06593	-1.09237	-1.02048	-1.14173	-1.13861	-1.01328	-1.59535	-0.790352	0.0329074	-1.1357	-1.09029	0.77823	-1.07293	-1.12921	-1.02408
SGK1	2.5	2.5	-1.17979	-2.18617	-2.5	2.5	-2.5	-0.642457	-2.5	-1.69611	2.5	2.5	-2.5	-2.5	-1.58616	-2.04301	2.5	-2.11805	-0.192979	2.5	2.5	-2.5	2.46777	1.43211	-0.952936	2.5	-2.30059	-2.5	-2.5	2.5	2.5	2.5	-2.5	-1.6872	-1.40176	2.5	-2.05449	-2.45368	-2.46349	-2.5	2.5	-0.152745	2.5	-2.42556	2.5	2.5	-2.5	-2.5	-2.5
FTH1	1.86217	-0.811475	2.5	-2.5	-2.5	-2.5	-2.5	2.5	-0.379034	-0.789156	0.409237	0.533908	-2.5	-2.5	-0.0578716	-2.5	-0.225168	-2.5	1.38156	-1.43809	0.910788	-0.271337	-2.5	-1.74774	2.5	1.88834	-0.155572	-1.3933	-0.25937	1.65606	-2.5	-2.5	-2.5	0.340188	-2.5	-2.5	-1.29652	-1.91131	-1.47171	-2.5	-0.0249889	1.64497	0.990235	-2.5	-2.5	-0.641199	-1.68553	-2.5	-1.32393
FTL	0.967721	-2.5	1.19034	0.551215	-2.5	-2.06303	-1.31952	-0.667514	0.60778	-0.770621	-0.918362	-2.5	-0.884754	-1.94279	-2.5	-2.5	-1.34043	-0.603131	0.796058	-2.5	2.5	-2.5	-2.5	-0.270713	1.07609	-0.0825174	-0.870263	-0.89498	-2.5	1.12366	-0.246768	-2.5	-0.146916	-2.5	-2.5	-2.5	0.114013	-2.5	-0.326679	-2.5	1.30164	1.37007	-1.69965	-1.41646	-0.709622	1.49862	-2.5	0.344116	-1.77378
IER3	2.5	-0.593193	-0.643669	-0.463666	-0.565076	-0.499951	-0.713881	-0.243976	-0.693582	-0.399204	2.5	-0.581175	-0.723701	-0.622531	-0.421414	-0.567063	-0.659139	-0.470073	-0.359094	2.5	1.74261	-0.646143	-0.698333	-0.574522	-0.407914	2.5	-0.495479	-0.493305	-0.665276	-0.5867	-0.814497	-0.640552	-0.631175	-0.345017	-0.212162	-0.66967	-0.582907	-0.60104	-0.600246	-0.652312	2.5	1.72953	2.5	-0.568102	2.5	-0.442289	-0.696795	-0.463991	-0.921517
S100A11	1.23842	-1.28419	1.71023	-1.33574	-0.311597	-0.585234	-1.36638	1.2962	-1.45248	-1.38555	-1.34121	-1.3252	0.32692	-0.547647	-1.35558	-1.36245	-1.39002	0.453811	1.66344	-1.40639	1.32346	-1.46535	-1.53641	-1.38154	1.58955	1.24567	-1.39569	0.770276	-1.39808	-0.256386	-1.40567	0.367993	-1.40195	-1.42588	-1.31021	0.742312	0.96738	-1.32702	-1.32409	-1.36495	0.801755	1.80694	0.442954	-1.31284	-1.46961	1.03191	-1.53037	-1.31633	-1.67592
ID1	0.705351	-0.355086	0.396838	-0.171619	-0.35759	-0.236245	-0.353168	0.885005	-0.226024	-0.0760603	0.457488	-0.383592	-0.353198	-0.395642	-0.0849733	-0.108346	-0.284973	-0.184023	0.574523	-0.00296327	0.649545	-0.191551	-0.163051	-0.394506	0.733656	0.558619	-0.122227	1.51622	-0.287929	0.674311	-0.342505	-0.275904	-0.280653	-0.016142	-0.162457	-0.177169	-0.070383	-0.387857	-0.39237	-0.282718	0.602918	0.557219	0.563774	-0.400548	-0.225007	0.795699	-0.190774	-0.345892	-0.117384
MUC15	2.04843	-2.5	-2.5	2.5	-1.11724	2.5	-2.5	2.5	-2.5	-2.5	2.5	2.5	2.5	0.88973	-2.5	-2.5	-2.5	-2.5	-2.5	-2.5	-2.5	-2.5	0.215163	2.5	2.5	1.14387	-2.5	2.5	-2.5	2.5	2.03722	-2.5	-2.5	-2.5	-2.5	0.841671	-2.5	-2.5	-2.5	-2.5	2.5	0.67377	2.5	-2.5	2.5	2.5	-2.5	-2.5	1.92584
TUBB2B	0.25759	-0.609455	-0.301705	-0.478117	-0.575168	-0.481152	-0.596598	0.606749	-0.488414	-0.519544	-0.0553907	-0.599851	-0.596109	-0.589794	-0.485622	-0.442667	-0.578532	-0.458373	0.24688	-0.486261	0.147484	-0.496741	-0.440047	-0.564862	0.632941	0.411852	-0.475365	-0.479886	-0.579958	0.37831	-0.592638	-0.558395	-0.559472	-0.489861	-0.506669	-0.466088	-0.465272	-0.596754	-0.596244	-0.583471	0.189955	0.0745236	-0.00795033	-0.607179	-0.492823	0.555673	-0.47805	-0.592587	-0.387403
CDKN1C	1.99203	-1.98152	-1.79574	-2.3342	-0.221133	-2.38768	-2.12417	-0.670285	-2.5	-2.5	1.01734	-1.71925	0.837734	-1.73881	0.739956	-2.5	-2.5	1.97336	2.41288	-2.5	-0.988113	1.45355	-2.5	-2.04327	0.331734	0.803515	-2.5	-2.37746	-2.5	1.53867	-2.2158	-2.5	-2.5	-2.5	-2.30243	-0.277882	0.180946	0.91885	0.529773	-2.42003	2.5	-1.81373	-0.593918	0.236832	-2.5	-1.40543	-2.5	-1.96021	-2.5
LY6E	0.794279	-0.615055	-1.66013	-0.840372	-0.626712	-0.897971	-0.623338	0.099246	-0.914604	-1.04866	0.536894	-0.68004	-0.621783	-0.703454	-0.965812	-0.942698	-0.670789	-0.89383	0.67949	-1.08467	2.49663	-0.832348	-0.969216	-0.668305	1.79341	-0.335438	-0.952308	-0.899621	-0.663363	-1.9171	-0.644465	-0.690248	-0.685935	-1.09604	-0.921219	-0.951481	-0.968627	-0.679074	-0.681096	-0.624352	-2.04858	-1.80627	1.24517	-0.651266	-0.921061	0.521866	-0.917456	-0.597882	-0.938953
GSTP1	0.374893	-2.5	-2.5	-2.5	-2.5	-2.5	-2.5	0.553482	-0.00399523	-2.5	-1.4665	-2.5	-2.5	-2.5	0.367813	-2.5	-2.5	-2.5	1.42077	-2.5	-0.49692	-2.5	-2.5	-2.5	0.722958	-0.0988466	0.287929	-2.5	-0.211739	0.164002	-2.5	-2.5	-2.5	-2.5	-2.5	-2.5	-2.5	-2.5	-0.744258	0.00149906	-1.63736	-0.990029	1.10206	-0.987486	-2.5	0.616796	-2.5	-2.5	-2.5
JUND	1.01754	-1.04906	-1.18775	-1.17222	-1.06615	-1.14639	-1.0571	0.391719	-1.21569	-1.13482	1.99154	-0.868043	-1.06586	-0.936814	-0.994978	-1.16536	-1.3241	-1.15758	1.22287	-1.14101	1.93844	1.06983	1.1092	0.885253	0.0318186	1.27922	-1.15378	-1.14114	-1.31016	2.5	-1.15659	-1.3165	1.91761	-1.18322	-0.960787	-1.22376	-1.16711	0.842886	-0.89713	-1.28196	1.427	-2.00829	1.27634	-0.877385	-1.23518	2.24404	-1.36748	-0.931532	-1.57886
GAPDH	1.15573	-0.181846	-0.0614281	-2.5	-2.5	-2.5	-2.5	0.499775	-2.5	-2.5	0.385366	-2.5	-0.244674	-2.5	-0.256698	0.192651	-2.5	-2.5	1.87606	-2.5	-0.801641	-2.5	-2.5	-2.5	-0.0517673	0.89452	-2.5	-0.340517	-0.21654	1.85741	-2.5	-2.5	0.0835686	-0.430101	-0.287367	-2.5	-2.5	-1.42208	-2.5	-2.5	1.54275	2.28533	0.492173	-1.21492	-2.5	1.25099	-0.528347	-2.5	-1.58484
ERRFI1	0.0706059	1.50322	2.5	-1.85014	-1.76277	-1.86895	-1.79205	1.73476	-1.93257	-1.7419	1.16243	2.37636	-1.79673	-1.75251	2.5	-1.76531	-1.78158	-1.93542	-0.920351	-1.78996	-0.958562	-1.9269	-1.96268	1.5944	-0.89027	2.5	-1.76977	-1.8755	1.46212	-0.950935	-1.85201	-1.7927	-1.78615	-1.74542	1.50365	-1.94669	-1.71823	0.208515	-1.71544	-1.82408	-1.18461	0.601854	-1.47172	-1.69187	-1.94236	2.35472	-1.89317	-1.71339	2.03551
PRDX1	-0.953474	0.803896	0.740711	-2.47126	-2.5	-2.5	-2.5	-0.15902	-2.5	-2.5	-0.432026	1.18074	-0.244105	-2.5	-2.5	-2.5	-2.5	-2.5	0.533347	-2.5	0.667292	-2.5	-0.755687	-0.940006	-1.46003	-0.141212	-2.5	-2.5	-2.5	1.46153	-2.5	-0.462909	-2.5	-2.5	-2.5	-0.760129	-0.294344	-2.5	-2.5	-2.5	-1.71589	-0.61077	0.777909	-2.5	-2.5	1.23351	-2.5	-2.5	-2.04187
MLLT1	2.5	-1.30615	2.5	-1.2947	1.9173	-1.44468	2.5	1.87562	-1.58292	-1.37872	2.17419	-0.814765	-1.37256	-0.865399	-1.1937	-1.56795	2.5	-1.31904	1.87166	-1.32457	2.5	-1.84604	-2.19934	2.27447	-1.63145	0.877997	-1.63101	-1.45701	-1.97002	-2.34157	-1.49069	-2.15776	-2.12327	-1.43843	-1.22027	-1.41334	-1.63617	-0.840041	-0.828316	-1.92035	-2.5	0.0297906	2.5	2.5	-1.59095	-0.283469	-2.12811	-1.16862	-2.5
HAND1	0.0467048	-0.55356	0.0219804	-0.456625	-0.519126	-0.434084	-0.541349	0.197417	-0.434698	-0.455748	-0.21104	-0.517745	-0.540042	-0.511557	-0.429676	-0.429826	-0.543268	-0.416753	0.298604	-0.492116	-0.0236325	-0.444033	-0.408957	-0.51685	0.382012	-0.0867722	-0.438607	-0.427302	-0.531842	0.0846447	-0.537511	-0.524792	-0.52796	-0.480652	-0.429827	-0.408549	-0.433046	-0.518224	-0.522573	-0.531767	0.0300045	-0.169456	-0.130104	-0.523097	-0.446894	0.272484	-0.4316	-0.521869	-0.417377
S100P	2.5	-0.862977	2.5	-2.5	2.5	-2.26096	-0.837008	2.5	-2.5	-2.5	-2.5	-0.256411	-0.832128	2.5	-2.5	-2.5	-2.5	-2.40804	1.42928	2.5	2.5	-2.5	-2.5	-0.467725	-0.528477	2.5	2.5	-2.29412	-2.47002	1.35889	-0.817285	-2.5	-2.5	-2.5	-2.48049	2.5	-2.5	-0.179858	-0.152972	-2.37098	1.5679	1.73204	2.5	-0.175675	-2.5	2.5	-2.5	-0.650199	-2.5
[truncated: 82 more columns]
