# Supplementary material for: Complete human day 14 post-implantation embryo models from naive ES cells
Source: Nature. 2023 Sep 6;622(7983):562–73. doi: 10.1038/s41586-023-06604-5 (PMC10584686; doi:10.1038/s41586-023-06604-5)
Supplement: Supplementary file 5 — PCR primers used in this study. Primer names, DNA sequences from 5′ to 3′ end, and the cited reference (when applicable). [file 41586_2023_6604_MOESM5_ESM.xlsx]

## Sheet: Sheet1
Primer name	Sequence	Reference
Primer: human ACTIN (Forward):	CCACGAAACTACCTTCAACTCC	Lo S, 2021, Cell Stem Cell
Primer: human ACTIN (Reverse):	GTGATCTCCTTCTGCATCCTGT	Lo S, 2021, Cell Stem Cell
Primer: human CDX2-F PR1 (Forward):	TCACCATCCGGAGGAAAGCC
Primer: human CDX2-R PR1 (Reverse):	CTCTCCTTTGCTCTGCGGTT
Primer: human CDX2-F PR2 (Forward):	TGGCTCTGTCCCTGGGGTTCTG
Primer: human CDX2-R PR2 (Reverse):	GGAATTGCTCTGCCGCTGCA
Primer: human CXCR4 (Forward):	CCT GCC TGG TAT TGT CAT CC	Linneberg-Agerholm M, 2019, Development
Primer: human CXCR4 (Reverse):	GAT GGG GAT GAT TGT GGT CT	Linneberg-Agerholm M, 2019, Development
Primer: human DAB2 (Forward):	ACC ACC CTT TCA CAA GCA AC	Lo S, 2021, Cell Stem Cell
Primer: human DAB2 (Reverse):	TGT GCC CAT TTG CAA TTC TA	Lo S, 2021, Cell Stem Cell
Primer: human ELF5 (Forward):	TAGGGAACAAGGAATTTTTCGGG	Lo S, 2021, Cell Stem Cell
Primer: human ELF5 (Reverse):	GTACACTAACCTTCGGTCAACC	Lo S, 2021, Cell Stem Cell
Primer: human ENPEP (Forward):	TCCCAAAGAATACGGAGCACT	Lo S, 2021, Cell Stem Cell
Primer: human ENPEP (Reverse):	TCATGGGGACAGACTTCTCAA	Lo S, 2021, Cell Stem Cell
Primer: human FOXA2 (Forward):	TGAAGATGGAAGGGCACGAGC
Primer: human FOXA2 (Reverse):	CCGACATGCTCATGTACGTGTTCAT
Primer: human GAPDH (Forward):	AGGGCTGCTTTTAACTCTGGT	Lo S, 2021, Cell Stem Cell
Primer: human GAPDH (Reverse):	CCCCACTTGATTTTGGAGGGA	Lo S, 2021, Cell Stem Cell
Primer: human GATA2 (Forward):	TACTATGCCAACCCCGCTCACG
Primer: human GATA2 (Reverse):	AACAAGTGTGGGCGGCACATCT
Primer: human GATA3 (Forward):	GCCCCTCATTAAGCCCAAG	Lo S, 2021, Cell Stem Cell
Primer: human GATA3 (Reverse):	TTGTGGTGGTCTGACAGTTCG	Lo S, 2021, Cell Stem Cell
Primer: human GATA4 (Forward):	GGAAGCCCAAGAACCTGAAT
Primer: human GATA4 (Reverse):	GTTGCTGGAGTTGCTGGAA
Primer: human GATA6 (Forward):	GCGGGCTCTACAGCAAGAT	Linneberg-Agerholm M, 2019, Development
Primer: human GATA6 (Reverse):	TGGCACAGGACAATCCAAG	Linneberg-Agerholm M, 2019, Development
Primer: human GSC (Forward):	CCT CCG CGA GGA GAA AGT	Linneberg-Agerholm M, 2019, Development
Primer: human GSC (Reverse):	CGT TCT CCG ACT CCT CTG AT	Linneberg-Agerholm M, 2019, Development
Primer: human HAND1 (Forward):	CCAAGGATGCACAGTCTGG
Primer: human HAND1 (Reverse):	AGGAGGAAAACCTTCGTGCTG
Primer: human HHEX1 (Forward):	GCG GAC GGT GAA CGA CTA	Linneberg-Agerholm M, 2019, Development
Primer: human HHEX1 (Reverse):	GGC CGC CTT TCC TTT TAT	Linneberg-Agerholm M, 2019, Development
Primer: human KRT18 (Forward):	TGACAATGCCCGTCTTGCTGC
Primer: human KRT18 (Reverse):	CGTTCTCCACAGACTGGCGCAT
Primer: human Nidogen-2 (Forward):	CCT GCA GCT ACC TGC TAC AA	Linneberg-Agerholm M, 2019, Development
Primer: human Nidogen-2 (Reverse):	GTG TCA GGC TTG AGG TGG AG	Linneberg-Agerholm M, 2019, Development
Primer: human PDGFR-alpha (Forward):	TGC CTG ACA TTG ACC CTG T	Linneberg-Agerholm M, 2019, Development
Primer: human PDGFR-alpha (Reverse):	CCG TCT CAA TGG CAC TCT C	Linneberg-Agerholm M, 2019, Development
Primer: human SIGLEC6 (Forward):	TCACAACCCTGGTTTTCCTC	Lo S, 2021, Cell Stem Cell
Primer: human SIGLEC6 (Reverse):	CTGTCTGGAACTGGTGCTGA	Lo S, 2021, Cell Stem Cell
Primer: human SOX17 (Forward):	TGG CGC AGC AGA ATC CAG AC
Primer: human SOX17 (Reverse)	TTG GGG TGG TCC TGC ATG TG
Primer: human TACSTD2 (Forward):	ACAACGATGGCCTCTACGAC	Lo S, 2021, Cell Stem Cell
Primer: human TACSTD2 (Reverse):	AGTTCACGCACCAGCACAC	Lo S, 2021, Cell Stem Cell
Primer: human TFAP2A (Forward):	GTTACCCTGCTCACATCACTAG	Lo S, 2021, Cell Stem Cell
Primer: human TFAP2A (Reverse):	TCTTGTCACTTGCTCATTGGG	Lo S, 2021, Cell Stem Cell
Primer: human TFAP2C (Forward):	ACGAAATGAGATGGCAGCTAGGAAGA
Primer: human TFAP2C (Reverse):	TGTCCGGTCTTGGCTGAGAAGTTC
Primer: human VIM (Forward):	AGTCCACTGAGTACCGGAGAC	Lo S, 2021, Cell Stem Cell
Primer: human VIM (Reverse):	CATTTCACGCATCTGGCGTTC	Lo S, 2021, Cell Stem Cell
Primer: human RPL3 (Forward):	GTGTGGGTGACATGGTGATGGC
Primer: human RPL3 (Reverse):	CTTTCGTTGTCGAATGACCACTGC
Primer: human TEAD3(Forward):	GTACATGATGAACAGCGTGCTGGAGA
Primer: human TEAD3 (Reverse):	AAAGCAATGACAAGCAGGGTCTCCT
Primer: human OVOl1 (Forward):	CTTCAATGACACCTTCGACCTCAAGA
Primer: human OVOL1 (Reverse):	TTGTCACACAGGCTGCACTTGTAGG
Primer: human CGa(Forward):	CAGAGTCCACTTGCTGTGTAGCTAAATCA
Primer: human CGa (Reverse):	AAGTACTGCAGTGGCACGCCGT
Primer: human CGb(Forward):	ACCACCATCTGTGCCGGCTACT
Primer: human CGb (Reverse):	GCGGTAGTTGCACACCACCTGA
Primer: human OCT4 (Forward):	GCTCGAGAAGGATGTGGTCC
Primer: human OCT4 (Reverse):	CGTTGTGCATAGTCGCTGCT
Primer: human SDC1 (Forward):	CTATTCCCACGTCTCCAGAACC	Hiroaki O, 2018, Cell Stem Cell
Primer: human SDC1 (Reverse):	GGACTACAGCCTCTCCCTCCTT	Hiroaki O, 2018, Cell Stem Cell
Primer: human TP63 (Forward):	AGAAACGAAGATCCCCAGATGA	Hiroaki O, 2018, Cell Stem Cell
Primer: human TP63 (Reverse):	CTGTTGCTGTTGCCTGTACGTT	Hiroaki O, 2018, Cell Stem Cell
