# Supplementary material for: Complete human day 14 post-implantation embryo models from naive ES cells
Source: Nature. 2023 Sep 6;622(7983):562–73. doi: 10.1038/s41586-023-06604-5 (PMC10584686; doi:10.1038/s41586-023-06604-5)
Supplement: Supplementary file 6 — Summary of the microscopy parameters used for imaging in this study. The spreadsheet provides information of the type of the microscope, used detection objectives, laser lines and the voxel size for acquisition of the images published herein. [file 41586_2023_6604_MOESM6_ESM.xlsx]

## Sheet: Sheet1
Figure number	Panel	Microscope	Objective	Lasers	Voxel size (XYZ, µm)
1	e	LSM700	10x EC Plan-Neofluar 0.3NA Ph1 M27	405, 488, 555, 639	1.042 x 1.042 x 1
1	g, left	LSM700	10x EC Plan-Neofluar 0.3NA Ph1 M27	405, 488, 555, 639	1.25 x 1.25 x 15.48
1	g, right	LSM700	10x EC Plan-Neofluar 0.3NA Ph1 M27	405, 488, 555, 639	1.25 x 1.25 x 15.48
2	d, left	LSM700	20x Air Plan-Apochromat 0.8NA M27	405, 488, 555, 639	0.208 x 0.208 x 1.5
2	d, center	LSM700	20x Air Plan-Apochromat 0.8NA M27	405, 488, 555, 639	0.312 x 0.312 x 5.9
2	d, right	LSM700	20x Air Plan-Apochromat 0.8NA M27	405, 488, 555, 639	0.446 x 0.446 x 1.5
2	f	Lightsheet Z7	20x W Plan-Apochromat 1.0NA	405, 488, 561, 638	0.3 x 0.3 x 0.65
3	a	LSM700	20x Air Plan-Apochromat 0.8NA	405, 488, 555, 639	0.52 x 0.52 x 1.5
3	b	LSM700	20x Air Plan-Apochromat 0.8NA	405, 488, 555, 639	0.625 x 0.625 x 1.5
3	c, top	LSM700	20x Air Plan-Apochromat 0.8NA	405, 488, 555, 639	0.208 x 0.208 x 1.5
3	c, top	LSM700	20x Air Plan-Apochromat 0.8NA	405, 488, 555, 639	0.240 x 0.240 x 1.5
3	c, middle	LSM700	20x Air Plan-Apochromat 0.8NA	405, 488, 555, 639	0.39 x 0.39 x 5.9
3	c, bottom	LSM700	20x Air Plan-Apochromat 0.8NA	405, 488, 555, 639	0.39 x 0.39 x 1.5
3	c, bottom	LSM700	20x Air Plan-Apochromat 0.8NA	405, 488, 555, 639	0.52 x 0.52 x 1.5
3	e, top	LSM800	20x Air Plan-Apochromat 0.8NA	405, 488, 555, 635	0.52 x 0.52 x 1.5
3	e, bottom	LSM800	20x Air Plan-Apochromat 0.8NA	405, 488, 555, 635	0.312 x 0.312 x 1.5
3	f	LSM700	20x Air Plan-Apochromat 0.8NA	405, 488, 555, 639	0.52 x 0.52 x 1
3	g	LSM700	20x Air Plan-Apochromat 0.8NA	405, 488, 555, 639	0.625 x 0.625 x 1.5
3	h	Lightsheet Z7	20x W Plan-Apochromat 1.0NA	405, 488, 555, 635	0.27 x 0.27 x 0.65
3	i	LSM700	20x Air Plan-Apochromat 0.8NA	405, 488, 555, 639	0.52 x 0.52 x 1.5
3	k	LSM700	20x Air Plan-Apochromat 0.8NA	405, 488, 555, 639	0.625 x 0.625 x 1.5
3	m	LSM700	10x Air Plan-Apochromat 0.8NA	405, 488, 555, 639	0.312 x 0.312 x 1.5
4	a	LSM700	20x Air Plan-Apochromat 0.8NA	405, 488, 555, 639	0.284 x 0.284 x 1.5
4	d, top	LSM700	20x Air Plan-Apochromat 0.8NA	405, 488, 555, 639	0.312 x 0.312 x 5.9
4	d, bottom	LSM700	20x Air Plan-Apochromat 0.8NA	405, 488, 555, 639	0.26 x 0.26 x 5.9
4	e	LSM700	20x Air Plan-Apochromat 0.8NA	405, 488, 555, 639	0.26 x 0.26 x 1.5
4	f	LSM700	20x Air Plan-Apochromat 0.8NA	405, 488, 555, 639	0.24 x 0.24 x 1.5
4	g	LSM700	20x Air Plan-Apochromat 0.8NA	405, 488, 555, 639	0.284 x 0.284 x 1.5
4	h	LSM700	20x Air Plan-Apochromat 0.8NA	405, 488, 555, 639	0.45 x 0.45 x 1.5
4	i	LSM700	20x Air Plan-Apochromat 0.8NA	405, 488, 555, 639	0.45 x 0.45 x 1.5
4	k	LSM800	20x Air Plan-Apochromat 0.8NA	405, 488, 555, 639	0.624 x 0.624 x 30
5	a, left	LSM700	20x Air Plan-Apochromat 0.8NA	405, 488, 555, 639	0.26 x 0.26 x 1.5
5	a, middle	LSM700	20x Air Plan-Apochromat 0.8NA	405, 488, 555, 639	0.26 x 0.26 x 1.5
5	a, right	LSM700	20x Air Plan-Apochromat 0.8NA	405, 488, 555, 639	0.26 x 0.26 x 5.9
5	c	LSM700	20x Air Plan-Apochromat 0.8NA	405, 488, 555, 639	0.35 x 0.35 x 1.5
5	d	LSM700	20x Air Plan-Apochromat 0.8NA	405, 488, 555, 639	0.35 x 0.35 x 1.5
5	f	LSM700	20x Air Plan-Apochromat 0.8NA	405, 488, 555, 639	0.28 x 0.28 x 5.9
5	g	LSM700	20x Air Plan-Apochromat 0.8NA	405, 555, 639	0.31 x 0.31 x 1.5
