# Supplementary material for: Complete human day 14 post-implantation embryo models from naive ES cells
Source: Nature. 2023 Sep 6;622(7983):562–73. doi: 10.1038/s41586-023-06604-5 (PMC10584686; doi:10.1038/s41586-023-06604-5)
Supplement: Supplementary file 15 — Source Data Fig. 2 [file 41586_2023_6604_MOESM15_ESM.xlsx]

## Sheet: Figure 2e
Sample	Cell line	Total number of aggregates	Number of aggregates surrounded by Tb	Number of aggregates with Epi and Hb	Number of aggregates with bilaminar Epi/Hb and AC and YS
1	WIBR1 Male hESC	866	493	33	6
2	WIBR1 Male hESC	1222	235	12	1
3	WIBR1 Male hESC	960	653	59	24
4	WIBR3 Female hESC	232	150	26	4
5	WIBR3 Female hESC	344	244	35	6
6	WIBR3 Female hESC	344	299	39	5
