# Supplementary material for: Complete human day 14 post-implantation embryo models from naive ES cells
Source: Nature. 2023 Sep 6;622(7983):562–73. doi: 10.1038/s41586-023-06604-5 (PMC10584686; doi:10.1038/s41586-023-06604-5)
Supplement: Supplementary file 16 — Source Data Fig. 3 [file 41586_2023_6604_MOESM16_ESM.xlsx]

## Sheet: Figure 3d
SEM ID	Day	Epi cell number
SEM1	4	43
SEM2	4	124
SEM3	4	54
SEM4	4	51
SEM5	4	42
SEM6	6	155
SEM7	6	140
SEM8	6	127
SEM9	6	166
SEM10	6	272
SEM11	6	167
SEM12	6	277
SEM13	6	210
SEM14	6	195
SEM15	6	261
SEM16	6	141
SEM17	6	169
SEM18	8	253
SEM19	8	239
SEM20	8	403
SEM21	8	254
SEM22	8	283
SEM23	8	146
