# Supplementary material for: Complete human day 14 post-implantation embryo models from naive ES cells
Source: Nature. 2023 Sep 6;622(7983):562–73. doi: 10.1038/s41586-023-06604-5 (PMC10584686; doi:10.1038/s41586-023-06604-5)
Supplement: Supplementary file 17 — Source Data Fig. 4 [file 41586_2023_6604_MOESM17_ESM.xlsx]

## Sheet: Figure 4b
Cell type	Cell height, um	Cell width, um	Cell aspect ratio (height/width)
VE	17.6	16.2	1.08642
VE	25	9.12	2.74123
VE	26.2	12	2.18333
VE	17.4	16.6	1.04819
VE	26.4	19.4	1.36082
VE	25.7	8.93	2.87794
VE	14.2	14.7	0.965986
VE	18.4	13.4	1.37313
VE	24.8	14.1	1.75887
VE	28.4	11.4	2.49123
VE	19.5	11.2	1.74107
VE	26.8	13.5	1.98519
VE	19.5	12.8	1.52344
VE	17.6	11.9	1.47899
PE	6.42	21.3	0.301408
PE	9.47	29.7	0.318855
PE	7.16	18.7	0.382888
PE	6.19	26.2	0.23626
PE	11	45.1	0.243902
PE	7	35.5	0.197183
PE	11.1	26.8	0.414179
PE	9.95	33.4	0.297904
PE	7.9	13.6	0.580882
PE	6.75	23.8	0.283613
PE	13.9	23.8	0.584034
PE	10.8	18	0.6

## Sheet: Figure 4l
Experiment ID	Category	Total number of aggregates	Number of aggregates with SOX17+ cells on the surface	Number of aggregates with organized yolk sac + cavity within aggregate
PS24	no BAPJ	472	136	0
PS10	no BAPJ	193	59	0
PS24	Control	1321	48	24
PS10	Control	344	9	8
