# Supplementary material for: Complete human day 14 post-implantation embryo models from naive ES cells
Source: Nature. 2023 Sep 6;622(7983):562–73. doi: 10.1038/s41586-023-06604-5 (PMC10584686; doi:10.1038/s41586-023-06604-5)
Supplement: Supplementary file 18 — Source Data Fig. 5 [file 41586_2023_6604_MOESM18_ESM.xlsx]

## Sheet: Figure 5b
Sample	TB Marker	Total number of aggregates	Number of aggregates surrounded by TB
1	CK7	302	212
1	GATA3	295	247
1	SYNDECAN	533	448
2	CK7	153	80
2	GATA3	170	87
2	SYNDECAN	232	150
3	CK7	85	71
3	GATA3	62	52
3	SYNDECAN	94	80
4	CK7	344	244
5	CK7	344	299
