# Supplementary material for: Complete human day 14 post-implantation embryo models from naive ES cells
Source: Nature. 2023 Sep 6;622(7983):562–73. doi: 10.1038/s41586-023-06604-5 (PMC10584686; doi:10.1038/s41586-023-06604-5)
Supplement: Supplementary file 19 — Source Data Extended Data Fig. 1 [file 41586_2023_6604_MOESM19_ESM.xlsx]

## Sheet: EDF 1C
Condition	W3 WT Control HENSM + DOX	W3 iGATA4 HENSM + DOX	W3 iGATA6 HENSM + DOX	W3 iGATA4 C10F4PDGF (Ohinata) + DOX	W3 iGATA6 C10F4PDGF (Ohinata) + DOX	W3 iGATA4 RACL + DOX	W3 iGATA6 RACL + DOX	W3 iGATA4 RCL + DOX	W3 iGATA6 RCL + DOX	W3 WT 6 days N2B27	W3 WT 6 days RCL	W3 WT 3 days RCL 3 days N2B27	W3 iGATA6 HENSM + DOX Day 3	W3 iGATA6 N2B27 + DOX Day 6	W3 iGATA4 N2B27 + DOX Day 6	W3 iGATA4 NACL + DOX	W3 iGATA6 NACL + DOX	JH22 iPSC WT 6 days RCL B27 with Insulin	JH22 iPSC WT 6 days RCL B27 without Insulin (control)	W3 WT 3 days RCL aggregation 3 days RCL	W3 WT 3 days RCL aggregation 3 days N2B27	iGata4 mESC No Dox	iGata4 mESC 48h with Dox
	2.82	8.77	8.77	2.9	5.03	14.2	15.22	59.2	71	31.2	75	72.2	3.1	57.3	49	8.02	11.56	56.3	76.7	75	74.8	0.03	74.3
	1.54	5.42	6.75	2.73	1.67	11.14	9.23	52.85	68.32	25.55	60.02	68.25	2.68	64.31	58.42	4.7	8.15	47.04	72.53	72.52	78.93	0.03	82.52
	1.02	5.87	6.9	4.42	4.82	11.87	12.28	64.33	58.05	19	62.32	63.95	3.15	55.76	57.93	5.44	8.83	52.46	74.91	81.68	72.24	0.06	70.57
			1.02
			0.98
			2.4
Mean	1.79333	6.68667	4.47	3.35	3.84	12.4033	12.2433	58.7933	65.79	25.25	65.78	68.1333	2.97667	59.1233	55.1167	6.05333	9.51333	51.9333	74.7133	76.4	75.3233	0.04	75.7967
Standard deviaton	0.926355	1.8182	3.40473	0.930537	1.88221	1.5982	2.99517	5.75079	6.83566	6.10553	8.06714	4.12624	0.258134	4.55731	5.30285	1.74291	1.80478	4.65241	2.09194	4.73776	3.37556	0.0173205	6.11397

## Sheet: EDF1E
	HENSM Naive Cells					3 DAYS RCL					6 DAYS RCL					3 DAYS N2B27					6 DAYS N2B27					3 DAYS RACL					6 DAYS RACL					6 DAYS NACL
				average	stdev				average	stdev				average	stdev				average	stdev				average	stdev				average	stdev				average	stdev				average	stdev
PDGFRA	0.986	0.888	1.126	1	0.119616	5.941	5.123	7.374	6.146	1.13942	13.094	11.929	14.685	13.236	1.38348	3.494	3.168	3.946	3.536	0.390697	7.529	6.757	8.649	7.645	0.951319	4.659	3.979	5.906	4.848	0.977304	5.617	4.897	6.811	5.775	0.966733	3.627	3.241	4.202	3.69	0.483588
NID2	0.994	0.924	1.082	1	0.0791707	123.289	112.881	137.273	124.481	12.2396	228.445	211.273	250.663	230.127	19.7488	41.438	38.337	45.445	41.74	3.56361	235.874	199.971	304.789	246.878	53.2684	16.722	13.973	22.513	17.736	4.35936	8.807	7.927	10.071	8.935	1.07772	57.062	51.838	64.302	57.734	6.25911
GATA4	0.984	0.883	1.133	1	0.125766	16.31	14.99	18.062	16.454	1.54105	14.491	13.39	15.922	14.601	1.26958	13.463	12.074	15.488	13.675	1.71685	11.403	10.462	12.653	11.506	1.09913	27.149	24.465	30.988	27.534	3.2785	32.165	26.614	44.724	34.501	9.27824	18.235	16.743	20.219	18.399	1.74379
HHEX	0.995	0.928	1.077	1	0.0746257	1.826	1.58	2.252	1.886	0.339994	2.451	2.144	2.95	2.515	0.406794	4.505	4.002	5.269	4.592	0.637965	5.177	4.397	6.665	5.413	1.15227	24.979	23.171	27.291	25.147	2.06513	42.919	39.445	47.518	43.294	4.04954	5.087	4.597	5.778	5.154	0.593344
GSC	0.984	0.883	1.133	1	0.125766	1.086	0.952	1.298	1.112	0.174459	1.191	1.103	1.306	1.2	0.101799	2.162	1.861	2.691	2.238	0.420187	0.93	0.849	1.038	0.939	0.0948209	61.032	56.025	67.695	61.584	5.85455	113.51	103.987	126.276	114.591	11.1838	19.433	18.025	21.237	19.565	1.61006
