# Supplementary material for: Complete human day 14 post-implantation embryo models from naive ES cells
Source: Nature. 2023 Sep 6;622(7983):562–73. doi: 10.1038/s41586-023-06604-5 (PMC10584686; doi:10.1038/s41586-023-06604-5)
Supplement: Supplementary file 20 — Source Data Extended Data Fig. 3 [file 41586_2023_6604_MOESM20_ESM.xlsx]

## Sheet: EDF 3F
Condition	W3 WT BAP(J) Day 3	W3 WT AP(J) Day 3	W3 iGATA3 BAP(J) + DOX Day 3	W3 iGATA3 AP(J) + DOX Day 3
	94.8	37.3	76.7	83.2
	96.54	35.47	68.3	87.93
	90.58	47.56	74.38	86.64
Mean	93.9733	40.11	73.1267	85.9233
Standard deviaton	3.06479	6.51645	4.33799	2.44508
