# Supplementary material for: Complete human day 14 post-implantation embryo models from naive ES cells
Source: Nature. 2023 Sep 6;622(7983):562–73. doi: 10.1038/s41586-023-06604-5 (PMC10584686; doi:10.1038/s41586-023-06604-5)
Supplement: Supplementary file 21 — Source Data Extended Data Fig. 5 [file 41586_2023_6604_MOESM21_ESM.xlsx]

## Sheet: EDF 5c
Sample	Condition	Total number of aggregates	Number of aggregates with bilaminar Epi/Hb surrounded by Tb = SEM
1	Control	344	5
1	no RCL	1063	8
2	Control	157	7
2	no RCL	205	4
3	Control	1244	10
3	no RCL	929	1
