# Supplementary material for: Complete human day 14 post-implantation embryo models from naive ES cells
Source: Nature. 2023 Sep 6;622(7983):562–73. doi: 10.1038/s41586-023-06604-5 (PMC10584686; doi:10.1038/s41586-023-06604-5)
Supplement: Supplementary file 22 — Source Data Extended Data Fig. 7 [file 41586_2023_6604_MOESM22_ESM.xlsx]

## Sheet: EDF 7a
Sample	Total number of aggregates	Number of aggregates surrounded by Tb	Number of aggregates with Epi and Hb	Number of aggregates with bilaminar Epi/Hb and AC and SYS = SEM
1	1251	1021	124	7
2	700	264	52	2
3	377	180	11	1
