# Supplementary material for: Complete human day 14 post-implantation embryo models from naive ES cells
Source: Nature. 2023 Sep 6;622(7983):562–73. doi: 10.1038/s41586-023-06604-5 (PMC10584686; doi:10.1038/s41586-023-06604-5)
Supplement: Supplementary file 23 — Source Data Extended Data Fig. 8 [file 41586_2023_6604_MOESM23_ESM.xlsx]

## Sheet: EDF 8b
Epi cell ID	Orientation angle towards the Epi cavity
1	35.0435
2	26.6511
3	27.6746
4	35.3163
5	13.1923
6	16.9484
7	17.5398
8	11.3733
9	26.2581
10	34.0224
11	10.5954
12	28.4648
13	47.7393
14	27.9328
15	23.7518
16	11.2192
17	28.7163
18	27.9084
19	39.3258
20	20.6729
21	32.5027
22	18.9278
23	29.931
24	18.4457
25	26.2762
26	25.9152
27	16.3841
28	31.7073
29	29.2801
30	8.26385
31	10.941
32	15.8042
