# Supplementary material for: Complete human day 14 post-implantation embryo models from naive ES cells
Source: Nature. 2023 Sep 6;622(7983):562–73. doi: 10.1038/s41586-023-06604-5 (PMC10584686; doi:10.1038/s41586-023-06604-5)
Supplement: Supplementary file 24 — Source Data Extended Data Fig. 10 [file 41586_2023_6604_MOESM24_ESM.xlsx]

## Sheet: EDF 10d
Sample	Number of CK7 surrounded structures	Lacuna presence in Ck7 surrounded structures	% of CK7 srrouneded structures with lacuna
1	42	38	90.4762
2	104	90	86.5385
3	95	87	91.5789
Number of independent biological experiments:	3
Total number of structures:	241
				Average	89.5312
