# Supplementary material for: Complete human day 14 post-implantation embryo models from naive ES cells
Source: Nature. 2023 Sep 6;622(7983):562–73. doi: 10.1038/s41586-023-06604-5 (PMC10584686; doi:10.1038/s41586-023-06604-5)
Supplement: Supplementary file 25 — Source Data Extended Data Fig. 12 [file 41586_2023_6604_MOESM25_ESM.xlsx]

## Sheet: EDF12f
	HENSM ESC control							Aggregate without BAP(J) input								Aggregate with BAP(J) input
	Mean				stdev			Mean				stdev				Mean				stdev
GATA2	1	0.980527	0.869853	1.14962	0.140896			12.0484	11.3705	9.5094	15.2652	2.93719				332.42	326.606	291.269	379.385	44.3447
TFAP2C	1	0.966661	0.833321	1.20002	0.185608			0.233672	0.215656	0.177174	0.308186	0.0673387				5.45701	5.39032	4.8862	6.09449	0.6069
TEAD3	1	0.965808	0.831397	1.20279	0.188045			1.54631	1.42518	1.16987	2.04389	0.44943				4.65502	4.58575	4.12074	5.25858	0.572075
TP63	1	0.936052	0.777082	1.28687	0.260839			1.17782	1.05604	0.855118	1.62231	0.397831				9.83207	9.39234	7.96106	12.1428	2.12527
OVOL1	1	0.985292	0.885854	1.12885	0.122166			0.478464	0.039029	0.189723	1.20664	0.635104				42.9051	42.2458	37.906	48.5635	5.35926
CGa	1	0.944764	0.790978	1.26426	0.241426			6.07473	5.60954	4.61026	8.00441	1.74424				187287	179234	152270	230356	39660.7
CGb	1	0.885234	0.713786	1.40098	0.357683			2.20203	2.00487	1.63437	2.96686	0.687773				34862	34128.7	30159.2	40298.2	5109.15
SDC1	1	0.976124	0.85696	1.16692	0.156351			1.98003	1.80773	1.47577	2.65658	0.608968				281.395	271.25	232.797	340.138	54.385
OCT4	1	0.986241	0.889378	1.12438	0.118104			0.086598	0.0841566	0.0732274	0.10241	0.0147437				0.250642	0.246667	0.221003	0.284255	0.0318126
